# Supplementary material for: Ferroptosis-induced SUMO2 lactylation counteracts ferroptosis by enhancing ACSL4 degradation in lung adenocarcinoma
Source: Cell Discov. 2025 Oct 7;11:81. doi: 10.1038/s41421-025-00829-6 (PMC12504568; doi:10.1038/s41421-025-00829-6)
Supplement: Supplementary file 1 — Supplementary Data S1 [file 41421_2025_829_MOESM1_ESM.xlsx]

## Sheet: Supplementary Data S1
	Sequence	Modifications	Mass	Mass.Fractional.Part	Protein.Groups	Proteins	Gene.Names	Protein.Names	Acetyl.(Protein.N-term)	Lactylation(K)	Oxidation.(M)	Charges	PEP	Intensity	Intensity.Chem_1	Intensity.Chem_2	Intensity.Chem_IgG	Intensity.Control_1	Intensity.Control_2	Intensity.Control_IgG	Intensity.Lac_1	Intensity.Lac_2	Intensity.Lac_IgG	Intensity.RSL3_1	Intensity.RSL3_2	Intensity.RSL3_IgG
1	KAVTKVQK	Lactylation(K)	972.597	0.596781	695	Q5QNW6	HIST2H2BF	Histone H2B type 2-F	0	1	0	2	0.00059649	976380	0	0	0	0	0	0	520670	455710	0	0	0	0
2	ADKPDMGEIASFDKAK	Acetyl (Protein N-term);Lactylation(K)	1835.86	0.86113	559	P63313	TMSB10	Thymosin beta-10	1	1	0	2	6.26e-06	1266700	250580	0	0	0	0	0	356550	400680	0	172870	85993	0
3	AKISSPTETER	Acetyl (Protein N-term);Lactylation(K)	1331.66	0.656874	360	P31949	S100A11	Protein S100-A11;Protein S100-A11, N-terminally processed	1	1	0	2	0.0034826	510380	0	135190	0	0	0	0	221170	154020	0	0	0	0
4	SAPPQLPSFYKIGSK	Lactylation(K)	1690.89	0.893022	721	Q86XP3	DDX42	ATP-dependent RNA helicase DDX42	0	1	0	2	0.00035286	391220	23398	53957	0	0	0	0	149230	164640	0	0	0	0
6	ASKASLPPLTK	Lactylation(K)	1183.68	0.681239	725	Q8IXK0	PHC2	Polyhomeotic-like protein 2	0	1	0	2	0.03101	242110	0	0	0	0	0	0	121290	120820	0	0	0	0
9	VVTVVTTKK	Lactylation(K)	1045.64	0.638311	714	Q7L014	DDX46	Probable ATP-dependent RNA helicase DDX46	0	1	0	2	0.0036917	242200	29625	0	0	0	0	0	105910	106670	0	0	0	0
10	LLNPSLQKVADK	Lactylation(K)	1396.79	0.79258	835	Q9HAV4	XPO5	Exportin-5	0	1	0	2	0.016146	279690	46901	38626	0	0	0	0	102870	91291	0	0	0	0
11	NPLPSKETIEQEK	Lactylation(K)	1583.8	0.804267	522	P62328	TMSB4X	Thymosin beta-4;Hematopoietic system regulatory peptide	0	1	0	2	0.0093482	181180	0	0	0	0	0	0	100060	81117	0	0	0	0
12	SKQAILAAQR	Lactylation(K)	1156.66	0.656421	91	O60869	EDF1	Endothelial differentiation-related factor 1	0	1	0	2	0.00043007	185520	0	6816.7	0	0	0	0	95973	82730	0	0	0	0
13	VSLTKTAK	Lactylation(K)	918.539	0.538597	879	Q9UKD2	MRTO4	mRNA turnover protein 4 homolog	0	1	0	2	0.016199	221520	31968	28523	0	0	0	0	93030	68001	0	0	0	0
14	KTTTTPGR	Lactylation(K)	932.493	0.49271	271	P17096	HMGA1	High mobility group protein HMG-I/HMG-Y	0	1	0	2	0.0040337	220620	31883	40681	0	0	0	0	92535	55523	0	0	0	0
15	KVAVATPAK	Lactylation(K)	955.57	0.570232	280	P19338	NCL	Nucleolin	0	1	0	2	0.0094877	229060	0	70123	0	0	0	0	90498	68443	0	0	0	0
17	FMSKVIGANK	Oxidation (M);Lactylation(K)	1181.61	0.611444	907	Q9Y2W1	THRAP3	Thyroid hormone receptor-associated protein 3	0	1	1	2	0.00012839	139980	0	20314	0	0	0	0	84098	35566	0	0	0	0
18	SGAALSKK	Lactylation(K)	832.465	0.465432	218	P09874	PARP1	Poly [ADP-ribose] polymerase 1	0	1	0	2	0.010323	255530	26960	22815	19415	0	0	0	83999	97933	0	0	4409.8	0
19	GVTQFGNKYIQQTK	Lactylation(K)	1682.86	0.862785	79	O43809	NUDT21	Cleavage and polyadenylation specificity factor subunit 5	0	1	0	2	1.57e-05	188370	32427	0	0	0	0	0	81300	74642	0	0	0	0
20	ASSVGNVADSTEPTKR	Acetyl (Protein N-term);Lactylation(K)	1731.83	0.827522	64	O15294	OGT	UDP-N-acetylglucosamine--peptide N-acetylglucosaminyltransferase 110 kDa subunit	1	1	0	2	5.14e-12	126990	0	0	0	0	0	0	74535	52457	0	0	0	0
21	GKAVGPASILK	Lactylation(K)	1111.66	0.660109	120	O95218	ZRANB2	Zinc finger Ran-binding domain-containing protein 2	0	1	0	2	0.027178	161780	0	22017	0	0	0	0	73876	65890	0	0	0	0
23	LLLPGELAKHAVSEGTK	Lactylation(K)	1834.02	0.0200137	695;769;90;797;799;481;729;798	Q5QNW6;Q96A08;A0A2R8Y619;Q93079;P23527;P62807;O60814;P57053;Q16778;P06899;Q99877;P33778;Q99880;P58876;Q8N257;Q99879	HIST2H2BF;HIST1H2BA;HIST1H2BH;HIST1H2BO;HIST1H2BC;HIST1H2BK;H2BFS;HIST2H2BE;HIST1H2BJ;HIST1H2BN;HIST1H2BB;HIST1H2BL;HIST1H2BD;HIST3H2BB;HIST1H2BM	Histone H2B type 2-F;Histone H2B type 1-A;Histone H2B type 1-H;Histone H2B type 1-O;Histone H2B type 1-C/E/F/G/I;Histone H2B type 1-K;Histone H2B type F-S;Histone H2B type 2-E;Histone H2B type 1-J;Histone H2B type 1-N;Histone H2B type 1-B;Histone H2B type 1-L;Histone H2B type 1-D;Histone H2B type 3-B;Histone H2B type 1-M	0	1	0	2;3	4.41e-06	176020	0	11174	0	0	0	0	70146	59543	0	35161	0	0
24	GGPGSTLSFVGKR	Lactylation(K)	1333.7	0.699014	801	Q9BQ61	C19orf43	Uncharacterized protein C19orf43	0	1	0	2	0.001201	133410	0	16397	0	0	0	0	69626	47388	0	0	0	0
25	SDVYYFSPSGKK	Lactylation(K)	1448.68	0.682361	869	Q9UBB5	MBD2	Methyl-CpG-binding domain protein 2	0	1	0	2	0.0064069	119390	0	0	0	0	0	0	69588	49802	0	0	0	0
26	GSITHGTPADVLYKGTITR	Lactylation(K)	2058.07	0.0745685	921	Q9Y618	NCOR2	Nuclear receptor corepressor 2	0	1	0	3	6.13e-08	117130	0	0	0	0	0	0	65838	51288	0	0	0	0
27	SKTFNPGAGLPTDK	Lactylation(K)	1503.76	0.756923	217	P09661	SNRPA1	U2 small nuclear ribonucleoprotein A'	0	1	0	2	6.58e-15	167020	22379	24095	0	0	0	0	65421	55128	0	0	0	0
28	SSLVTSKLAGGQVE	Lactylation(K)	1446.76	0.756588	77	O43768	ENSA	Alpha-endosulfine	0	1	0	2	9.81e-05	125090	0	0	0	0	0	0	64918	60171	0	0	0	0
29	LPDNKVIASELGSMPELK	Oxidation (M);Lactylation(K)	2028.04	0.0449079	867	Q9P2J5	LARS	Leucine--tRNA ligase, cytoplasmic	0	1	1	2	2.04e-05	88149	4327.8	0	0	0	0	0	63940	17531	0	2351.3	0	0
31	GPLATGGIKK	Lactylation(K)	1012.59	0.591695	906	Q9Y2S6	TMA7	Translation machinery-associated protein 7	0	1	0	2	0.015907	161400	25192	20942	0	0	0	0	61623	53642	0	0	0	0
33	VEEKASR	Lactylation(K)	889.451	0.45051	288	P20962	PTMS	Parathymosin	0	1	0	2	0.029902	131820	0	25802	0	0	0	0	58038	47975	0	0	0	0
37	KSNFSNSADDIK	Lactylation(K)	1396.65	0.647038	408	P45973	CBX5	Chromobox protein homolog 5	0	1	0	2	0.0026241	140440	28705	19394	0	0	0	0	55616	36727	0	0	0	0
39	LQEGSLSSSKASQDR	Lactylation(K)	1663.8	0.801307	921	Q9Y618	NCOR2	Nuclear receptor corepressor 2	0	1	0	2	2.51e-06	94881	6458.7	0	0	0	0	0	53204	35218	0	0	0	0
40	ELQMKLEK	Lactylation(K)	1089.57	0.573996	648	Q14320	FAM50A	Protein FAM50A	0	1	0	2	0.026063	147060	17453	20617	0	0	0	0	51360	57635	0	0	0	0
43	AFGKSHR	Acetyl (Protein N-term);Lactylation(K)	915.456	0.456264	106	O75674	TOM1L1	TOM1-like protein 1	1	1	0	2	0.005192	94163	0	0	0	0	0	0	51068	43095	0	0	0	0
44	SSGPYGGGGQYFAKPR	Lactylation(K)	1699.8	0.795434	216	P09651	HNRNPA1	Heterogeneous nuclear ribonucleoprotein A1;Heterogeneous nuclear ribonucleoprotein A1, N-terminally processed	0	1	0	2	2.86e-09	128090	19755	27310	0	0	0	0	49940	31082	0	0	0	0
46	IEKNPAR	Lactylation(K)	898.487	0.48723	752	Q8WXF1	PSPC1	Paraspeckle component 1	0	1	0	2	0.02356	96992	0	0	0	0	0	0	49187	47805	0	0	0	0
47	VPKFSVSGAK	Lactylation(K)	1090.6	0.60226	610	Q09666	AHNAK	Neuroblast differentiation-associated protein AHNAK	0	1	0	2	0.039771	132350	20024	13479	0	0	0	0	46945	41610	0	10292	0	0
49	KTETQEKNTLPTK	Lactylation(K)	1588.83	0.830816	559	P63313;CON__P21752	TMSB10	Thymosin beta-10	0	1	0	3	0.0040287	103540	0	0	0	0	0	0	45877	52028	0	5635.2	0	0
50	LFGAGGGKAGK	Lactylation(K)	1033.56	0.555644	831	Q9H444	CHMP4B	Charged multivesicular body protein 4b	0	1	0	2	0.027399	111840	14008	16457	0	0	0	0	45853	35524	0	0	0	0
54	GANLKDYYSR	Lactylation(K)	1257.6	0.598966	605	Q08211	DHX9	ATP-dependent RNA helicase A	0	1	0	2	1	102340	21032	0	0	0	0	0	43997	37315	0	0	0	0
60	VEAKFINYVK	Lactylation(K)	1281.7	0.696889	182	P06748	NPM1	Nucleophosmin	0	1	0	2	0.04226	88127	0	19012	0	0	0	0	40660	28456	0	0	0	0
61	IEAVQKVNK	Lactylation(K)	1099.62	0.623724	717	Q7Z4V5	HDGFRP2	Hepatoma-derived growth factor-related protein 2	0	1	0	2	0.0054597	85554	11744	0	0	0	0	0	40316	33494	0	0	0	0
65	STLTKNTPR	Lactylation(K)	1088.58	0.582587	825	Q9H0H5	RACGAP1	Rac GTPase-activating protein 1	0	1	0	2	0.01219	151340	24770	38463	0	0	0	0	39640	48467	0	0	0	0
66	VGTASVLQPVKK	Lactylation(K)	1297.76	0.760552	684	Q2TAL8	QRICH1	Glutamine-rich protein 1	0	1	0	2	0.00072818	66509	0	0	0	0	0	0	39507	27002	0	0	0	0
72	SKSESPKEPEQLR	Acetyl (Protein N-term);Lactylation(K)	1627.81	0.80533	216	P09651	HNRNPA1	Heterogeneous nuclear ribonucleoprotein A1;Heterogeneous nuclear ribonucleoprotein A1, N-terminally processed	1	1	0	2	1.6e-05	112860	37843	0	0	0	0	0	38632	36382	0	0	0	0
73	MNNEKQAEDCITR	Lactylation(K)	1679.72	0.724319	80	O43813	LANCL1	LanC-like protein 1	0	1	0	2	0.00030668	109360	10918	10410	0	0	0	0	38462	49573	0	0	0	0
74	GPGGSPGGLQKR	Lactylation(K)	1181.62	0.615284	772	Q96A00	PPP1R14A	Protein phosphatase 1 regulatory subunit 14A	0	1	0	2	0.0031686	83131	0	10309	0	0	0	0	37914	34908	0	0	0	0
75	KWDLSELPK	Lactylation(K)	1186.62	0.623389	764	Q92841	DDX17	Probable ATP-dependent RNA helicase DDX17	0	1	0	2	0.004395	63990	0	0	0	0	0	0	37634	26356	0	0	0	0
77	IQSQQKNAK	Lactylation(K)	1115.59	0.593486	920	Q9Y5V0	ZNF706	Zinc finger protein 706	0	1	0	2	0.031194	88860	0	14045	0	0	0	0	36406	38408	0	0	0	0
79	LLAGAVKHK	Lactylation(K)	1007.61	0.612765	822	Q9GZU8	FAM192A	Protein FAM192A	0	1	0	2	0.024175	89771	12079	12047	0	0	0	0	35696	29949	0	0	0	0
81	GYSSLLKR	Lactylation(K)	994.545	0.544745	274	P17844	DDX5	Probable ATP-dependent RNA helicase DDX5	0	1	0	2	0.020131	68142	0	0	0	0	0	0	35111	33031	0	0	0	0
82	ALVIGKDHESK	Lactylation(K)	1267.68	0.677216	897	Q9Y232	CDYL	Chromodomain Y-like protein	0	1	0	2	0.030777	64082	0	0	0	0	0	0	34992	29090	0	0	0	0
87	EYYEKQFPEIR	Lactylation(K)	1572.75	0.746024	921;97	Q9Y618;O75376	NCOR2;NCOR1	Nuclear receptor corepressor 2;Nuclear receptor corepressor 1	0	1	0	2	0.00032562	54088	0	0	0	0	0	0	33245	20843	0	0	0	0
91	TGPAVAKAQAGK	Lactylation(K)	1169.64	0.640436	628	Q13428	TCOF1	Treacle protein	0	1	0	2	0.0067671	85365	12505	10203	0	0	0	0	32360	30297	0	0	0	0
92	LQASQVKLK	Lactylation(K)	1085.64	0.644459	814	Q9BXW9	FANCD2	Fanconi anemia group D2 protein	0	1	0	2	0.036607	64885	0	0	0	0	0	0	32182	32704	0	0	0	0
94	KFGNPGER	Lactylation(K)	975.477	0.477394	764	Q92841	DDX17	Probable ATP-dependent RNA helicase DDX17	0	1	0	2	0.021583	47617	0	0	0	0	0	0	31715	15902	0	0	0	0
96	YSGLTASSKK	Lactylation(K)	1112.57	0.571354	774	Q96AT1	KIAA1143	Uncharacterized protein KIAA1143	0	1	0	2	0.0047762	52182	0	0	0	0	0	0	31289	20893	0	0	0	0
97	QLPDKWQHDLFDSGFGGGAGVETGGK	Lactylation(K)	2774.29	0.293622	720	Q86V81	ALYREF	THO complex subunit 4	0	1	0	3	1.01e-25	67161	0	15236	0	0	0	0	31283	20643	0	0	0	0
99	SAVGHEYQSKLSK	Lactylation(K)	1504.75	0.752172	647	Q14247	CTTN	Src substrate cortactin	0	1	0	2;3	0.011195	97597	0	0	0	0	0	0	30724	66872	0	0	0	0
103	VMTSGTGAPAKIITAVPK	Lactylation(K)	1813	0.00192084	447	P51610	HCFC1	Host cell factor 1;HCF N-terminal chain 1;HCF N-terminal chain 2;HCF N-terminal chain 3;HCF N-terminal chain 4;HCF N-terminal chain 5;HCF N-terminal chain 6;HCF C-terminal chain 1;HCF C-terminal chain 2;HCF C-terminal chain 3;HCF C-terminal chain 4;HCF C-terminal chain 5;HCF C-terminal chain 6	0	1	0	2	2.46e-09	100650	7560	9253.5	0	0	0	0	29898	53941	0	0	0	0
104	MQKLAEQR	Lactylation(K)	1074.55	0.549179	842	Q9NQW6	ANLN	Actin-binding protein anillin	0	1	0	2	0.026305	193520	59380	64609	0	0	0	0	29852	39677	0	0	0	0
108	TGKTVSYLGLE	Lactylation(K)	1238.64	0.639433	39	O00244	ATOX1	Copper transport protein ATOX1	0	1	0	2	0.03799	92949	0	25227	0	0	0	0	28779	26478	0	12465	0	0
110	LKNVQSETK	Lactylation(K)	1117.6	0.597903	650	Q14527	HLTF	Helicase-like transcription factor	0	1	0	2	0.021645	46418	0	0	0	0	0	0	28606	17811	0	0	0	0
111	VLNPPGGKSSISFY	Lactylation(K)	1536.78	0.782409	833	Q9H910	HN1L	Hematological and neurological expressed 1-like protein	0	1	0	2	0.0098772	78940	7777.1	6235.8	0	0	0	0	28426	36501	0	0	0	0
112	VQEKADIPVK	Lactylation(K)	1197.66	0.660503	828	Q9H2P0	ADNP	Activity-dependent neuroprotector homeobox protein	0	1	0	2	0.038571	59513	0	6677.7	0	0	0	0	28351	24484	0	0	0	0
113	LNKITGLLASK	Lactylation(K)	1228.74	0.739088	3	A8MW92	PHF20L1	PHD finger protein 20-like protein 1	0	1	0	2	0.041056	51958	0	0	0	0	0	0	28315	23644	0	0	0	0
114	SKLVLPAPQISDAELQEVVK	Lactylation(K)	2235.24	0.236214	791	Q99459	CDC5L	Cell division cycle 5-like protein	0	1	0	2	9.77e-11	80018	0	15729	0	0	0	0	27950	36339	0	0	0	0
115	LAKLQAQVR	Lactylation(K)	1097.66	0.655693	284	P20290;Q96K17	BTF3;BTF3L4	Transcription factor BTF3;Transcription factor BTF3 homolog 4	0	1	0	2	0.033787	46288	0	0	0	0	0	0	27256	19033	0	0	0	0
117	KQVVAKAPVK	Lactylation(K)	1138.71	0.707394	659	Q14978	NOLC1	Nucleolar and coiled-body phosphoprotein 1	0	1	0	2	0.014506	45474	0	0	0	0	0	0	27065	18408	0	0	0	0
118	LDVQFSGLTKGDAVR	Lactylation(K)	1676.87	0.87335	291	P21333	FLNA	Filamin-A	0	1	0	2	2.94e-06	74507	6791	8556.5	0	0	0	0	26823	20510	0	11827	0	0
119	AGKGGPTPQEAIQR	Lactylation(K)	1480.76	0.763405	831	Q9H444	CHMP4B	Charged multivesicular body protein 4b	0	1	0	2	0.00094458	44816	0	0	0	0	0	0	26696	18119	0	0	0	0
122	YNVGCTKR	Lactylation(K)	1068.5	0.502228	725	Q8IXK0	PHC2	Polyhomeotic-like protein 2	0	1	0	2	0.0088343	48813	0	0	0	0	0	0	26053	22760	0	0	0	0
123	ATAKAALSLPAK	Lactylation(K)	1212.71	0.707788	659	Q14978	NOLC1	Nucleolar and coiled-body phosphoprotein 1	0	1	0	2	0.021261	43960	0	0	0	0	0	0	25801	18160	0	0	0	0
125	AQAKINAK	Acetyl (Protein N-term);Lactylation(K)	956.529	0.529095	128	O95816	BAG2	BAG family molecular chaperone regulator 2	1	1	0	2	0.011958	49246	0	0	0	0	0	0	25079	24167	0	0	0	0
126	EESAASGGAAYTKR	Lactylation(K)	1468.68	0.679401	907	Q9Y2W1	THRAP3	Thyroid hormone receptor-associated protein 3	0	1	0	2	0.00043829	51503	0	0	0	0	0	0	25031	26472	0	0	0	0
128	GAGSSGYKVGR	Lactylation(K)	1109.55	0.546536	588	Q01167	FOXK2	Forkhead box protein K2	0	1	0	2	0.037121	43752	0	0	0	0	0	0	24621	19131	0	0	0	0
133	TTVISAVGTIVKK	Lactylation(K)	1387.83	0.828631	876	Q9UHR5	SAP30BP	SAP30-binding protein	0	1	0	2	0.00090557	42447	0	0	0	0	0	0	24017	18431	0	0	0	0
134	SDQKQEQLLLK	Lactylation(K)	1400.75	0.751109	402	P42224	STAT1	Signal transducer and activator of transcription 1-alpha/beta	0	1	0	2	0.032711	42982	0	0	0	0	0	0	23876	19106	0	0	0	0
135	NTWSENKLSR	Lactylation(K)	1305.63	0.631328	761	Q92733	PRCC	Proline-rich protein PRCC	0	1	0	2	0.0016463	46885	0	0	0	0	0	0	23681	23204	0	0	0	0
136	AKYQYGGLNSGR	Lactylation(K)	1384.67	0.673527	510	P62140	PPP1CB	Serine/threonine-protein phosphatase PP1-beta catalytic subunit	0	1	0	2	0.040328	43207	0	0	0	0	0	0	23623	19584	0	0	0	0
138	EAQMAAKLER	Lactylation(K)	1217.61	0.607422	268	P16949	STMN1	Stathmin	0	1	0	2	0.038832	40142	0	0	0	0	0	0	23567	16575	0	0	0	0
140	NVMILTNPVAAKK	Lactylation(K)	1469.83	0.827585	873	Q9UGI8	TES	Testin	0	1	0	2	0.0036754	61301	0	0	0	0	0	0	23389	37912	0	0	0	0
143	QKLNPADAPNPVVFVATK	Lactylation(K)	1980.07	0.0680266	113	O94776	MTA2	Metastasis-associated protein MTA2	0	1	0	2	7.94e-05	47717	7583	0	0	0	0	0	22941	17192	0	0	0	0
144	HIYDTKLGTDK	Lactylation(K)	1361.68	0.682695	790	Q99439	CNN2	Calponin-2	0	1	0	2	0.032205	45344	0	0	0	0	0	0	22920	22424	0	0	0	0
148	GFGGKYGVQK	Lactylation(K)	1111.57	0.566209	647	Q14247	CTTN	Src substrate cortactin	0	1	0	2	0.0092988	52063	0	7509.5	0	0	0	0	22098	22455	0	0	0	0
150	LLEQKTQESQK	Lactylation(K)	1402.73	0.730374	74	O43670	ZNF207	BUB3-interacting and GLEBS motif-containing protein ZNF207	0	1	0	2	0.036439	39358	0	0	0	0	0	0	22021	17337	0	0	0	0
158	VALEKSVSQK	Lactylation(K)	1159.64	0.644853	635	Q13573	SNW1	SNW domain-containing protein 1	0	1	0	2	0.019106	36236	0	0	0	0	0	0	20593	15644	0	0	0	0
164	FSKLVLLTASK	Lactylation(K)	1277.76	0.759489	778	Q96CP2	FLYWCH2	FLYWCH family member 2	0	1	0	2	0.0028499	37774	0	0	0	0	0	0	19790	17984	0	0	0	0
177	LLIHQSLAGGIIGVKGAK	Lactylation(K)	1846.1	0.104018	507	P61978	HNRNPK	Heterogeneous nuclear ribonucleoprotein K	0	1	0	3	2.25e-06	24190	0	0	0	0	0	0	18085	6105.3	0	0	0	0
179	VSQQTEKTTTVK	Lactylation(K)	1420.74	0.740938	49	O14737	PDCD5	Programmed cell death protein 5	0	1	0	2	0.018414	48530	0	9601.7	0	0	0	0	17522	21407	0	0	0	0
182	TFVNITPAEVGVLVGKDR	Lactylation(K)	1986.08	0.0785913	193	P07737	PFN1	Profilin-1	0	1	0	2	1	42110	11951	0	0	0	0	0	17463	12697	0	0	0	0
183	GTPTSKISVESIPSLR	Lactylation(K)	1742.94	0.941429	97	O75376	NCOR1	Nuclear receptor corepressor 1	0	1	0	2	1.75e-24	28925	0	0	0	0	0	0	17251	11674	0	0	0	0
186	YEKLTPVPDSFFAK	Lactylation(K)	1712.87	0.866139	116	O94906	PRPF6	Pre-mRNA-processing factor 6	0	1	0	2	0.004198	32121	0	0	0	0	0	0	17053	15068	0	0	0	0
190	IVQKHPHTGDTK	Lactylation(K)	1431.75	0.747027	445	P51397	DAP	Death-associated protein 1	0	1	0	2;3	0.011321	49621	0	0	0	0	0	0	16695	32926	0	0	0	0
192	LQGKSAETR	Lactylation(K)	1060.55	0.551287	608	Q08J23	NSUN2	tRNA (cytosine(34)-C(5))-methyltransferase	0	1	0	2	0.0050141	45710	11556	0	0	0	0	0	16519	17634	0	0	0	0
194	YDTGASTTGSKK	Lactylation(K)	1286.6	0.599025	921	Q9Y618	NCOR2	Nuclear receptor corepressor 2	0	1	0	2	0.00073981	26435	0	0	0	0	0	0	16374	10060	0	0	0	0
195	LQQQLEKK	Lactylation(K)	1085.61	0.608074	480	P57081	WDR4	tRNA (guanine-N(7)-)-methyltransferase non-catalytic subunit WDR4	0	1	0	2	0.0052317	37642	0	0	0	0	0	0	16220	21422	0	0	0	0
201	HLYTKDIDIHEVR	Lactylation(K)	1709.87	0.873684	585	Q00839	HNRNPU	Heterogeneous nuclear ribonucleoprotein U	0	1	0	3	0.00097249	36938	0	0	0	0	0	0	15790	21148	0	0	0	0
202	IMQKYGFR	Lactylation(K)	1113.56	0.5641	781	Q96I25	RBM17	Splicing factor 45	0	1	0	2	0.027618	39715	0	0	0	0	0	0	15593	24121	0	0	0	0
203	THVQVIKR	Lactylation(K)	1051.61	0.613828	747	Q8WUI4	HDAC7	Histone deacetylase 7	0	1	0	2	0.032436	29189	0	0	0	0	0	0	15566	13623	0	0	0	0
204	ENKGATAAPQR	Lactylation(K)	1213.61	0.605114	908	Q9Y2W2	WBP11	WW domain-binding protein 11	0	1	0	2	0.0048882	24839	0	0	0	0	0	0	15448	9390.6	0	0	0	0
207	IISVTPVKNIDPVK	Lactylation(K)	1593.93	0.934159	683	Q29RF7	PDS5A	Sister chromatid cohesion protein PDS5 homolog A	0	1	0	2	0.013951	30819	2439.1	0	0	0	0	0	15033	13347	0	0	0	0
211	GLGGIMVKR	Lactylation(K)	1001.57	0.569186	113	O94776	MTA2	Metastasis-associated protein MTA2	0	1	0	2	0.0029169	40434	0	0	0	0	0	0	14838	25595	0	0	0	0
217	VADKIQLINNMLDK	Lactylation(K)	1685.9	0.902207	145	P00558	PGK1	Phosphoglycerate kinase 1	0	1	0	2	1.83e-05	48990	7640.2	0	0	0	0	0	14368	19922	0	7059.9	0	0
220	HHKSDPYSTGHLR	Lactylation(K)	1605.76	0.764802	92	O60885	BRD4	Bromodomain-containing protein 4	0	1	0	3	0.0032015	18967	0	0	0	0	0	0	14119	4848.3	0	0	0	0
224	VSEMPAAKR	Lactylation(K)	1059.54	0.53828	372	P35269	GTF2F1	General transcription factor IIF subunit 1	0	1	0	2	0.02691	28220	0	0	0	0	0	0	13691	14529	0	0	0	0
227	ACYEESLKSR	Lactylation(K)	1313.59	0.592166	921	Q9Y618	NCOR2	Nuclear receptor corepressor 2	0	1	0	2	0.033568	24508	0	0	0	0	0	0	13646	10862	0	0	0	0
231	TSSSKVSSR	Lactylation(K)	1009.5	0.504003	107	O75717	WDHD1	WD repeat and HMG-box DNA-binding protein 1	0	1	0	2	0.041911	22101	0	0	0	0	0	0	12990	9110.9	0	0	0	0
233	ISAIIEKR	Lactylation(K)	1000.59	0.591695	618	Q13123	IK	Protein Red	0	1	0	2	0.0046365	23266	0	0	0	0	0	0	12740	10526	0	0	0	0
239	AVDQVCTFLFKK	Lactylation(K)	1526.78	0.780301	65	O15541	RNF113A	RING finger protein 113A	0	1	0	2	0.00078712	29626	2581.4	0	0	0	0	0	12045	15000	0	0	0	0
245	HALKWIR	Lactylation(K)	994.571	0.571235	708	Q6PJT7	ZC3H14	Zinc finger CCCH domain-containing protein 14	0	1	0	2	0.037841	24972	0	0	0	0	0	0	11778	13195	0	0	0	0
252	LEKQQQR	Lactylation(K)	1000.53	0.530158	742	Q8TEA8	DTD1	D-tyrosyl-tRNA(Tyr) deacylase 1	0	1	0	2	0.038192	37353	7764.3	0	0	0	0	0	11393	18195	0	0	0	0
254	DSKSSPHPK	Lactylation(K)	1053.51	0.509088	701	Q69YN2	CWF19L1	CWF19-like protein 1	0	1	0	2	0.02643	30201	0	0	0	0	0	0	10508	19693	0	0	0	0
259	IFHAPNASAPSSSLSTFKDK	Lactylation(K)	2176.08	0.0800478	828	Q9H2P0	ADNP	Activity-dependent neuroprotector homeobox protein	0	1	0	3	0.0044907	16215	0	0	0	0	0	0	9830.6	6384.9	0	0	0	0
261	LGPAPKTLGFNLESGWGSGR	Lactylation(K)	2115.07	0.0749029	650	Q14527	HLTF	Helicase-like transcription factor	0	1	0	2	0.0018936	14654	0	0	0	0	0	0	9681.4	4972.2	0	0	0	0
264	AWKSGGASHSELIHNLR	Acetyl (Protein N-term);Lactylation(K)	1975.99	0.986422	296	P22061	PCMT1	Protein-L-isoaspartate(D-aspartate) O-methyltransferase	1	1	0	3	0.00020098	20227	0	0	0	0	0	0	9328.6	10898	0	0	0	0
272	NFQANTKGK	Lactylation(K)	1078.54	0.540722	110	O75937	DNAJC8	DnaJ homolog subfamily C member 8	0	1	0	2	0.022643	18749	0	0	0	0	0	0	8650.4	10099	0	0	0	0
274	TYDPSGDSTLPTCSKK	Lactylation(K)	1827.82	0.819659	909	Q9Y2X3	NOP58	Nucleolar protein 58	0	1	0	2	0.013084	13393	0	0	0	0	0	0	8585.5	4807.9	0	0	0	0
275	SLESLDTSLFAKNPK	Lactylation(K)	1720.89	0.888331	615	Q12874	SF3A3	Splicing factor 3A subunit 3	0	1	0	2	1.46e-06	27210	4474.9	4135.7	0	0	0	0	8221.7	10378	0	0	0	0
278	TYEQMEFPLLKK	Lactylation(K)	1597.81	0.806181	828	Q9H2P0	ADNP	Activity-dependent neuroprotector homeobox protein	0	1	0	2	7.84e-09	43075	0	0	5251.3	0	0	3903.4	8121.2	17301	0	0	0	8497.9
290	PGPSGLQAKLASLR	Lactylation(K)	1465.83	0.825277	651	Q14669	TRIP12	E3 ubiquitin-protein ligase TRIP12	0	1	0	2	0.0014484	27189	12781	0	0	0	0	0	7368.3	7039.7	0	0	0	0
293	SMTHAKR	Lactylation(K)	901.444	0.443985	842	Q9NQW6	ANLN	Actin-binding protein anillin	0	1	0	2	0.012562	51098	15761	19528	0	0	0	0	7098.2	8710.3	0	0	0	0
295	YSDSTGHSKAK	Lactylation(K)	1251.57	0.573145	806	Q9BTA9	WAC	WW domain-containing adapter protein with coiled-coil	0	1	0	2	0.036279	22690	0	0	0	0	0	0	6877.5	15812	0	0	0	0
297	KASVHSSGR	Lactylation(K)	999.51	0.509757	918	Q9Y5B9	SUPT16H	FACT complex subunit SPT16	0	1	0	2	0.003349	14439	0	0	0	0	0	0	6804	7634.9	0	0	0	0
299	APKISMPDVDLHLK	Lactylation(K)	1634.87	0.870178	610	Q09666	AHNAK	Neuroblast differentiation-associated protein AHNAK	0	1	0	3	0.0015193	13119	1449.9	0	0	0	0	0	6769.7	4899.3	0	0	0	0
303	DFLAGGVAAAISKTAVAPIER	Lactylation(K)	2128.15	0.152819	171	P05141	SLC25A5	ADP/ATP translocase 2;ADP/ATP translocase 2, N-terminally processed	0	1	0	2	5.98e-09	12179	0	0	0	0	0	0	6516.1	5663.1	0	0	0	0
306	LIKGDGEVLEEIVTK	Lactylation(K)	1713.94	0.940032	699	Q66PJ3	ARL6IP4	ADP-ribosylation factor-like protein 6-interacting protein 4	0	1	0	2	0.012008	9551.3	0	0	0	0	0	0	6158.2	3393.1	0	0	0	0
310	LEAIVQKITSPSLK	Lactylation(K)	1597.93	0.929073	718	Q7Z5J4	RAI1	Retinoic acid-induced protein 1	0	1	0	2	0.0089237	10031	0	0	0	0	0	0	5565.3	4465.9	0	0	0	0
315	AAILPTSIFLTNKK	Lactylation(K)	1587.92	0.923594	50	O14744	PRMT5	Protein arginine N-methyltransferase 5;Protein arginine N-methyltransferase 5, N-terminally processed	0	1	0	2	0.0022129	12162	0	1149.3	0	0	0	0	5165.8	5847.3	0	0	0	0
316	TVTSLGVMADGVAPVFKK	Lactylation(K)	1891.01	0.0124855	104	O75554	WBP4	WW domain-binding protein 4	0	1	0	2	4.37e-13	13689	0	0	0	0	0	0	5045.6	8643.2	0	0	0	0
322	EAFSDGITSVKNSWFK	Lactylation(K)	1886.9	0.905044	201	P08243	ASNS	Asparagine synthetase [glutamine-hydrolyzing]	0	1	0	2	0.0056137	15828	3565	4888	0	0	0	0	4816	2559.3	0	0	0	0
325	AKNVHTHR	Lactylation(K)	1033.54	0.541725	806	Q9BTA9	WAC	WW domain-containing adapter protein with coiled-coil	0	1	0	2	0.0087732	16202	0	0	0	0	0	0	4599	11603	0	0	0	0
344	TYIQTELPFKAK	Lactylation(K)	1509.81	0.807896	127	O95785	WIZ	Protein Wiz	0	1	0	2	0.011275	6768.4	0	0	0	0	0	0	3494.1	3274.2	0	0	0	0
355	IIEDQQESLNKWK	Lactylation(K)	1701.86	0.857365	174	P05455	SSB	Lupus La protein	0	1	0	2	0.00031051	29464	0	0	0	0	0	0	2685.9	26778	0	0	0	0
362	DAAAALSSASALTGLTKR	Lactylation(K)	1774.94	0.942492	728	Q8N201	INTS1	Integrator complex subunit 1	0	1	0	2	3.41e-06	12600	845.87	0	0	0	0	0	1980.2	9773.8	0	0	0	0
1649	IITAVPKIATGHGQQGVTQVVLK	Lactylation(K)	2429.4	0.400594	447	P51610	HCFC1	Host cell factor 1;HCF N-terminal chain 1;HCF N-terminal chain 2;HCF N-terminal chain 3;HCF N-terminal chain 4;HCF N-terminal chain 5;HCF N-terminal chain 6;HCF C-terminal chain 1;HCF C-terminal chain 2;HCF C-terminal chain 3;HCF C-terminal chain 4;HCF C-terminal chain 5;HCF C-terminal chain 6	0	1	0	3	2.08e-08	199020	5285.5	0	0	2853.7	0	0	117030	54052	0	15788	4010.4	0
1658	VTQKSYK	Lactylation(K)	924.492	0.491647	17	P05787;CON__P05787	KRT8	Keratin, type II cytoskeletal 8	0	1	0	2	0.041062	177380	26211	22468	0	0	3284.2	0	46396	65180	0	13845	0	0
1665	DTPAKNAQK	Lactylation(K)	1043.52	0.524738	182	P06748	NPM1	Nucleophosmin	0	1	0	2	0.0045355	2623700	394050	429800	0	0	209410	0	617110	476210	0	245280	251820	0
1666	IVDGKVVSETNDTK	Lactylation(K)	1575.8	0.799182	175	P05783	KRT18	Keratin, type I cytoskeletal 18	0	1	0	2	9.88e-05	308330	44751	43829	0	0	23915	0	60755	78460	0	30750	25866	0
1668	LDDFFKVTGSLSSAK	Lactylation(K)	1685.85	0.851217	389	P39748	FEN1	Flap endonuclease 1	0	1	0	2	3.38e-09	219130	24681	32472	0	6786.1	0	0	67133	72149	0	13517	2386.9	0
1669	SSQPLASKQEK	Lactylation(K)	1273.65	0.651395	271	P17096	HMGA1	High mobility group protein HMG-I/HMG-Y	0	1	0	2	0.0035167	807340	116140	120490	0	0	53507	0	197620	198350	0	63688	57551	0
1673	SDKPDMAEIEKFDK	Acetyl (Protein N-term);Lactylation(K)	1765.81	0.808032	522	P62328	TMSB4X	Thymosin beta-4;Hematopoietic system regulatory peptide	1	1	0	2	2.6e-06	1566600	226490	244380	0	87952	0	0	395770	423580	0	188400	0	0
1675	EGVKTENNDHINLK	Lactylation(K)	1681.83	0.827128	506	P61956	SUMO2	Small ubiquitin-related modifier 2	0	1	0	2;3	2.54e-05	509720	22949	62319	0	21752	11521	0	184990	140080	0	33864	32243	0
1676	GQQKIQSQQK	Lactylation(K)	1243.65	0.652064	920	Q9Y5V0	ZNF706	Zinc finger protein 706	0	1	0	2	0.0016399	262150	29870	35078	0	8435.8	6024.7	0	82289	72214	0	18026	10214	0
1679	SDKPDMAEIEKFDK	Acetyl (Protein N-term);Oxidation (M);Lactylation(K)	1781.8	0.802946	522	P62328	TMSB4X	Thymosin beta-4;Hematopoietic system regulatory peptide	1	1	1	2	0.0006083	697780	105900	0	0	44809	0	0	299940	163330	0	83793	0	0
1680	GPTAAQAKSK	Lactylation(K)	1029.55	0.545473	91	O60869	EDF1	Endothelial differentiation-related factor 1	0	1	0	2	0.0010819	372510	28329	22981	0	26825	23466	0	87741	90216	0	51552	41400	0
1681	TETQEKNPLPSK	Lactylation(K)	1442.73	0.725288	522	P62328	TMSB4X	Thymosin beta-4;Hematopoietic system regulatory peptide	0	1	0	2	3.35e-17	576730	74598	82385	0	0	32246	0	191210	140140	0	29289	26858	0
1682	AVTKVQK	Lactylation(K)	844.502	0.501818	695	Q5QNW6	HIST2H2BF	Histone H2B type 2-F	0	1	0	2	0.03024	2512300	254270	181630	0	88561	0	0	870750	968220	0	148880	0	0
1683	ASNVTNKTDPR	Acetyl (Protein N-term);Lactylation(K)	1315.64	0.636808	196	P07910	HNRNPC	Heterogeneous nuclear ribonucleoproteins C1/C2	1	1	0	2	0.00050714	551840	0	91895	0	50408	0	0	178750	146150	0	45137	39507	0
1685	TLFVKGLSEDTTEETLK	Lactylation(K)	1982.01	0.00956822	280	P19338	NCL	Nucleolin	0	1	0	2	2.07e-11	91709	19808	15471	0	0	4834	0	22626	20921	0	8048.2	0	0
1688	LNNELLAKFLEK	Lactylation(K)	1502.83	0.834445	23	CON__P34955	NA	NA	0	1	0	2	3.26e-53	3406300	420460	423820	0	283250	299050	0	532460	499770	0	650960	296510	0
1691	SHAAGSKQHESIPGK	Lactylation(K)	1604.79	0.790683	820	Q9GZP8	IMUP	Immortalization up-regulated protein	0	1	0	2;3	3.54e-07	728520	92027	76296	0	41111	6368.7	0	229040	207610	0	34872	41195	0
1693	TETQEKNTLPTK	Lactylation(K)	1460.74	0.735853	559	P63313;CON__P21752	TMSB10	Thymosin beta-10	0	1	0	2	4.61e-32	1027400	119240	155970	0	43971	52400	0	262330	244150	0	81337	67961	0
1700	SGPTVTKVVTVVTTK	Lactylation(K)	1587.91	0.908338	714	Q7L014	DDX46	Probable ATP-dependent RNA helicase DDX46	0	1	0	2	1.23e-17	538780	70648	0	0	34623	39044	0	143620	150240	0	59583	41020	0
1703	LKHLVDEPQNLIK	Lactylation(K)	1617.91	0.909007	16	CON__P02769	NA	NA	0	1	0	2;3	8.06e-05	400140	0	75150	0	59419	44585	0	29740	51640	0	103850	35750	0
1705	ELTIGSKLQDAEIAR	Lactylation(K)	1714.91	0.910129	179	P06703	S100A6	Protein S100-A6	0	1	0	2	1.51e-24	336930	41058	54525	0	21619	31044	0	54493	64231	0	47535	22421	0
1710	IDEMPEAAVKSTANK	Lactylation(K)	1674.81	0.813451	452	P51858	HDGF	Hepatoma-derived growth factor	0	1	0	2	3.42e-07	600530	90883	0	0	9273.1	27883	0	219380	209560	0	43547	0	0
1712	EVQQKIEK	Lactylation(K)	1072.58	0.576439	381	P37802	TAGLN2	Transgelin-2	0	1	0	2	0.011261	980420	112470	134280	0	47494	68307	0	243160	239740	0	75849	59119	0
1723	ASNKTTLQK	Acetyl (Protein N-term);Lactylation(K)	1103.58	0.582253	622	Q13185	CBX3	Chromobox protein homolog 3	1	1	0	2	2.84e-08	2427600	257790	267540	0	143940	154430	0	739880	559790	0	130680	173550	0
1725	EAAGKSSGPTSLFAVTVAPPGAR	Lactylation(K)	2242.16	0.159361	585	Q00839	HNRNPU	Heterogeneous nuclear ribonucleoprotein U	0	1	0	2;3	7.79e-27	165480	14338	17503	0	0	7615.1	0	65344	53075	0	7607.1	0	0
1727	SAEEEAADLPTKPTKISK	Lactylation(K)	1986.02	0.0157162	750	Q8WW12	PCNP	PEST proteolytic signal-containing nuclear protein	0	1	0	2;3	6.61e-47	6275100	550070	641940	0	338000	491890	0	1805800	1634600	0	447700	365090	0
1730	LPDNKVIASELGSMPELK	Lactylation(K)	2012.05	0.0499932	867	Q9P2J5	LARS	Leucine--tRNA ligase, cytoplasmic	0	1	0	2;3	5.48e-29	465970	45882	33464	0	11621	15384	0	160140	173630	0	25853	0	0
1731	KQTALVELLK	Lactylation(K)	1213.73	0.728189	16	CON__P02769	NA	NA	0	1	0	2	6.61e-09	274210	51484	47849	0	39378	30295	0	20406	18702	0	24183	41913	0
1743	KEVLNMLK	Oxidation (M);Lactylation(K)	1061.58	0.579082	765	Q92896	GLG1	Golgi apparatus protein 1	0	1	1	2	0.024728	820870	129160	131210	0	106670	118140	0	79088	74202	0	89058	93349	0
1745	SDAAVDTSSEITTKDLK	Acetyl (Protein N-term);Lactylation(K)	1893.91	0.905497	176	P06454	PTMA	Prothymosin alpha;Prothymosin alpha, N-terminally processed;Thymosin alpha-1	1	1	0	2	1.92e-48	1545900	278800	221010	0	93659	130980	0	351280	290020	0	120060	60065	0
1747	AGKNQGDPK	Lactylation(K)	985.483	0.482873	280	P19338	NCL	Nucleolin	0	1	0	2	0.00062772	1757500	240270	232360	0	131460	213260	0	330250	335780	0	119700	154420	0
1749	GATPGKALVATPGK	Lactylation(K)	1338.75	0.750715	280	P19338	NCL	Nucleolin	0	1	0	2	7.72e-29	5097400	745380	612180	0	433610	458520	0	1151800	999140	0	387800	308900	0
1754	TVTPAKAVTTPGK	Lactylation(K)	1341.75	0.750381	280	P19338	NCL	Nucleolin	0	1	0	2	3.53e-06	6962900	813520	1114500	0	473110	594980	0	1579000	1600300	0	420980	366490	0
1757	SSQTQNKASR	Lactylation(K)	1177.57	0.568728	586	Q01105;P0DME0	SET;SETSIP	Protein SET;Protein SETSIP	0	1	0	2	9.95e-49	608560	60007	74486	0	25295	53920	0	159520	179020	0	32744	23576	0
1764	ASSHSSQTQGGGSVTKK	Lactylation(K)	1717.82	0.823105	148	P02545	LMNA	Prelamin-A/C;Lamin-A/C	0	1	0	2;3	1.47e-12	1818900	222350	215490	0	115860	167140	0	500700	417430	0	97480	82469	0
1765	FAAKGEGQLGPAER	Lactylation(K)	1501.75	0.752506	246	P13639	EEF2	Elongation factor 2	0	1	0	2	9.58e-15	821080	121610	131830	0	72095	75439	0	168750	157990	0	41564	51807	0
1766	SAPGGGSKVPQK	Lactylation(K)	1183.62	0.619701	182	P06748	NPM1	Nucleophosmin	0	1	0	2	0.0015357	4309300	599940	548430	0	533970	0	0	1240100	1052600	0	162030	172220	0
1771	PELAKSAPAPK	Lactylation(K)	1179.65	0.649938	799	Q99880	HIST1H2BL	Histone H2B type 1-L	0	1	0	2	4.24e-28	7592300	866950	749800	0	638930	732630	0	1945400	1811900	0	397540	449150	0
1773	GKVQFQGK	Lactylation(K)	962.519	0.51853	174	P05455	SSB	Lupus La protein	0	1	0	2	0.0095427	1228500	161150	196750	0	88969	104340	0	261450	297810	0	53671	64363	0
1775	DLAGSIIGKGGQR	Lactylation(K)	1342.72	0.720478	507	P61978	HNRNPK	Heterogeneous nuclear ribonucleoprotein K	0	1	0	2	7.44e-58	3636100	525030	405150	0	282910	398110	0	916640	695010	0	184740	228450	0
1777	PDPAKSAPAPK	Lactylation(K)	1149.6	0.602988	695;769	Q5QNW6;Q93079;P23527	HIST2H2BF;HIST1H2BH;HIST1H2BO	Histone H2B type 2-F;Histone H2B type 1-H;Histone H2B type 1-O	0	1	0	2	1.24e-20	6775600	701830	820050	0	655630	928150	0	1481800	1238700	0	486240	463190	0
1778	KTVTPAK	Lactylation(K)	815.475	0.475269	280	P19338	NCL	Nucleolin	0	1	0	2	0.0058649	333680	62647	65633	0	13493	16198	0	91665	66306	0	0	17743	0
1782	PEPTKSAPAPK	Lactylation(K)	1193.63	0.629203	481	P58876	HIST1H2BD	Histone H2B type 1-D	0	1	0	2	1.59e-28	8984400	889840	1144000	0	846520	1023600	0	2140300	1887200	0	555330	497610	0
1787	PEPAKSAPAPK	Lactylation(K)	1163.62	0.618638	90	P62807;O60814;P57053;Q16778;P06899	HIST1H2BC;HIST1H2BK;H2BFS;HIST2H2BE;HIST1H2BJ	Histone H2B type 1-C/E/F/G/I;Histone H2B type 1-K;Histone H2B type F-S;Histone H2B type 2-E;Histone H2B type 1-J	0	1	0	2	1.73e-20	16728000	2133500	2119300	0	1874500	1689500	0	3760300	3178100	0	837150	1135400	0
1788	PEPVKSAPVPK	Lactylation(K)	1219.68	0.681239	798	Q99879	HIST1H2BM	Histone H2B type 1-M	0	1	0	2	0.0029423	1071100	110440	145570	0	98155	134770	0	255080	198940	0	68410	59747	0
1796	SVAKLQDER	Lactylation(K)	1116.58	0.577502	51	O14818;Q8TAA3	PSMA7;PSMA8	Proteasome subunit alpha type-7;Proteasome subunit alpha type-7-like	0	1	0	2	0.011654	757200	91629	101040	0	47302	45827	0	205430	218260	0	26051	21657	0
1797	PEPSKSAPAPK	Lactylation(K)	1179.61	0.613553	797	Q99877;P33778	HIST1H2BN;HIST1H2BB	Histone H2B type 1-N;Histone H2B type 1-B	0	1	0	2	9.13e-07	3816200	420210	441980	0	332160	453740	0	923150	844140	0	202210	198580	0
1801	SGFNSKSGQR	Lactylation(K)	1138.54	0.5367	196	P07910	HNRNPC	Heterogeneous nuclear ribonucleoproteins C1/C2	0	1	0	2	2.5e-07	633680	91538	93723	0	68818	60901	0	124830	129330	0	34224	30318	0
1802	AVEHLDDLPGALSELSDLHAHKLR	Lactylation(K)	2707.39	0.392943	13	CON__P01966	NA	NA	0	1	0	3;4	6.84e-28	330500	45013	0	0	0	56901	0	121130	79267	0	28185	0	0
1805	GNKAAQPGSGK	Lactylation(K)	1085.55	0.546536	174	P05455	SSB	Lupus La protein	0	1	0	2	4.48e-07	155270	22797	27611	0	0	25142	0	33938	33493	0	12295	0	0
1808	HEEAPGHRPTTNPNASKFAQK	Lactylation(K)	2388.16	0.157069	290	P21291	CSRP1	Cysteine and glycine-rich protein 1	0	1	0	3;4	9.55e-30	1125700	136650	179420	0	0	85938	0	321890	360290	0	41540	0	0
1810	IALSPITKLSVCK	Lactylation(K)	1500.86	0.858551	748	Q8WUM0	NUP133	Nuclear pore complex protein Nup133	0	1	0	2	9.77e-05	214890	32580	26575	0	9697.8	9195.4	0	67288	60584	0	8972.2	0	0
1812	VAVATPAKK	Lactylation(K)	955.57	0.570232	280	P19338	NCL	Nucleolin	0	1	0	2	0.0064267	1324500	206700	255390	0	87104	99685	0	310240	279630	0	37808	47958	0
1818	EGVHGGLINKK	Lactylation(K)	1222.67	0.666986	193	P07737	PFN1	Profilin-1	0	1	0	2	9.31e-21	728040	96553	90830	0	155430	163680	0	51905	29801	0	68232	71604	0
1819	GGKNSTWSGESK	Lactylation(K)	1308.59	0.594608	280	P19338	NCL	Nucleolin	0	1	0	2	0.0038274	286300	0	48277	0	30388	39809	0	76718	60505	0	14675	15927	0
1821	ADEIAKAQVAR	Acetyl (Protein N-term);Lactylation(K)	1284.67	0.667379	434	P49773	HINT1	Histidine triad nucleotide-binding protein 1	1	1	0	2	7.22e-39	308400	50689	60713	0	11081	0	0	117920	63182	0	0	4807.3	0
1825	DGADFAKWR	Lactylation(K)	1136.53	0.525072	156;220	P04075;P09972	ALDOA;ALDOC	Fructose-bisphosphate aldolase A;Fructose-bisphosphate aldolase C	0	1	0	2	2.49e-25	14365000	3125700	2985300	0	1184000	2364500	0	1901400	1327500	0	810250	666500	0
1833	DTHKSEIAHR	Lactylation(K)	1264.62	0.616013	16	CON__P02769	NA	NA	0	1	0	2	0.00013362	222630	25945	32985	0	45583	46462	0	21779	13418	0	15971	20492	0
1837	GHGAKVAAALTK	Lactylation(K)	1194.67	0.672071	13	CON__P01966	NA	NA	0	1	0	2	0.001908	317210	19732	19873	0	18292	41595	0	97968	96800	0	0	22955	0
1840	INEELESQYQQSMDSKLSGR	Lactylation(K)	2413.11	0.106733	36	O00193	SMAP	Small acidic protein	0	1	0	2	1.97e-79	1368100	143730	140670	0	42859	112720	0	414480	455980	0	57657	0	0
1843	VVVSPTKK	Lactylation(K)	928.559	0.559333	280	P19338	NCL	Nucleolin	0	1	0	2	0.0076307	408830	58823	62896	0	18744	38235	0	110650	99167	0	20306	0	0
1849	PVKGAYR	Lactylation(K)	861.471	0.470852	603	Q07666	KHDRBS1	KH domain-containing, RNA-binding, signal transduction-associated protein 1	0	1	0	2	0.03024	863340	135880	0	0	108110	0	0	333370	248790	0	22154	15025	0
1852	VGRPTASKASK	Lactylation(K)	1172.65	0.651335	827	Q9H1E3	NUCKS1	Nuclear ubiquitous casein and cyclin-dependent kinase substrate 1	0	1	0	2	0.013243	2226400	225100	257570	0	221830	298450	0	515140	534460	0	82683	91111	0
1854	NSKLLSTSAK	Lactylation(K)	1119.61	0.613553	454	P51965	UBE2E1	Ubiquitin-conjugating enzyme E2 E1	0	1	0	2	0.0016564	1195900	141540	152010	0	65224	99063	0	347010	336600	0	27581	26899	0
1860	LKATVTPSPVK	Lactylation(K)	1211.71	0.712539	827	Q9H1E3	NUCKS1	Nuclear ubiquitous casein and cyclin-dependent kinase substrate 1	0	1	0	2	3.83e-15	1669900	142380	146640	0	231460	196340	0	453570	366990	0	79670	52829	0
1862	GALQNIIPASTGAAKAVGK	Lactylation(K)	1838.03	0.0261618	161	P04406	GAPDH	Glyceraldehyde-3-phosphate dehydrogenase	0	1	0	2	8.61e-06	108920	0	18493	0	0	13831	0	38581	33803	0	4213.7	0	0
1863	TLNNKFASFIDK	Lactylation(K)	1468.76	0.756194	17;19;14;31	CON__P02538;P04259;P48668;CON__P48668;CON__P04259;P02538;Q01546;CON__P50446;CON__P07744;CON__P35908;CON__P35908v2;CON__Q01546;CON__P12035;CON__Q6ISB0;CON__Q9NSB2;P13647;CON__P13647;Q9NSB2;P12035;P35908;CON__Q6IFZ6;CON__Q3TTY5;P05787;CON__P05787;CON__Q9H552;CON__Q8BGZ7;O95678;CON__O95678;CON__Q922U2;CON__Q5XQN5;P08729;CON__Q3KNV1;CON__P08729;CON__Q9DCV7;Q5XKE5;CON__Q8VED5;CON__Q5XKE5	KRT6B;KRT6C;KRT6A;KRT76;KRT5;KRT84;KRT3;KRT2;KRT8;KRT75;KRT7;KRT79	Keratin, type II cytoskeletal 6B;Keratin, type II cytoskeletal 6C;Keratin, type II cytoskeletal 6A;Keratin, type II cytoskeletal 2 oral;Keratin, type II cytoskeletal 5;Keratin, type II cuticular Hb4;Keratin, type II cytoskeletal 3;Keratin, type II cytoskeletal 2 epidermal;Keratin, type II cytoskeletal 8;Keratin, type II cytoskeletal 75;Keratin, type II cytoskeletal 7;Keratin, type II cytoskeletal…	0	1	0	2	4.2e-05	110010	0	18221	0	11014	11050	0	32225	30791	0	2844.5	3860.2	0
1866	DETEFYLGKR	Lactylation(K)	1328.62	0.624846	275	P18077	RPL35A	60S ribosomal protein L35a	0	1	0	2	1.4e-37	674000	76187	0	0	103920	165670	0	142500	105880	0	38213	41631	0
1868	PATAGKAGGAAVVITEPEHTK	Lactylation(K)	2076.09	0.0851332	866	Q9P258	RCC2	Protein RCC2	0	1	0	3	8.25e-09	883740	123640	119140	0	46845	89241	0	264990	200570	0	0	39313	0
1870	IKIIAPPER	Lactylation(K)	1107.67	0.665195	484;558;560;689	P60709;P63261;P68133;P68032;P62736;P63267;Q562R1	ACTB;ACTG1;ACTA1;ACTC1;ACTA2;ACTG2;ACTBL2	Actin, cytoplasmic 1;Actin, cytoplasmic 1, N-terminally processed;Actin, cytoplasmic 2;Actin, cytoplasmic 2, N-terminally processed;Actin, alpha skeletal muscle;Actin, alpha cardiac muscle 1;Actin, aortic smooth muscle;Actin, gamma-enteric smooth muscle;Beta-actin-like protein 2	0	1	0	2	0.0094069	528100	75992	92884	0	48514	79401	0	100140	95336	0	19144	16689	0
1871	LDLGEDYPSGKK	Lactylation(K)	1392.68	0.677275	66	O43143	DHX15	Pre-mRNA-splicing factor ATP-dependent RNA helicase DHX15	0	1	0	2	5.82e-13	408070	57264	48393	0	0	36245	0	135260	120980	0	9931.2	0	0
1885	SSGMSSLLGKIGAK	Lactylation(K)	1406.74	0.743915	872	Q9UEE9	CFDP1	Craniofacial development protein 1	0	1	0	2	1.31e-09	331230	27972	25335	0	16726	29116	0	80691	140990	0	6045.8	4354.8	0
1895	PDPSKSAPAPK	Lactylation(K)	1165.6	0.597903	729	Q8N257	HIST3H2BB	Histone H2B type 3-B	0	1	0	2	0.040305	190750	0	13913	0	13660	21224	0	85723	49431	0	0	6794.9	0
1897	AVTKAQK	Lactylation(K)	816.471	0.470518	769;90;797;799;481;729	Q93079;P23527;Q6DRA6;Q6DN03;P62807;O60814;P57053;Q16778;P06899;Q99877;Q99880;P58876;Q8N257	HIST1H2BH;HIST1H2BO;HIST2H2BD;HIST2H2BC;HIST1H2BC;HIST1H2BK;H2BFS;HIST2H2BE;HIST1H2BJ;HIST1H2BN;HIST1H2BL;HIST1H2BD;HIST3H2BB	Histone H2B type 1-H;Histone H2B type 1-O;Putative histone H2B type 2-D;Putative histone H2B type 2-C;Histone H2B type 1-C/E/F/G/I;Histone H2B type 1-K;Histone H2B type F-S;Histone H2B type 2-E;Histone H2B type 1-J;Histone H2B type 1-N;Histone H2B type 1-L;Histone H2B type 1-D;Histone H2B type 3-B	0	1	0	2	0.0073759	2231400	252600	321610	0	187770	255450	0	564880	566170	0	0	82888	0
1900	KVVVSPTK	Lactylation(K)	928.559	0.559333	280	P19338	NCL	Nucleolin	0	1	0	2	0.0029941	495110	41670	31116	0	50398	45057	0	179120	130570	0	0	17186	0
1902	TTLQKMGK	Lactylation(K)	977.522	0.521567	622	Q13185	CBX3	Chromobox protein homolog 3	0	1	0	2	0.013331	3678700	543850	456830	0	150850	244130	0	1065800	1146400	0	35215	35668	0
1908	KQLATKAAR	Lactylation(K)	1057.62	0.624392	565;580;711	P68431;Q6NXT2;Q5TEC6;P84243;Q71DI3	HIST1H3A;H3F3C;HIST2H3PS2;H3F3A;HIST2H3A	Histone H3.1;Histone H3.3C;Histone H3;Histone H3.3;Histone H3.2	0	1	0	2	6.97e-46	7252700	806790	785850	0	759440	754280	0	2039300	1851800	0	131120	124130	0
1909	LLPAELPAKR	Lactylation(K)	1178.7	0.702308	573	P78527	PRKDC	DNA-dependent protein kinase catalytic subunit	0	1	0	2	0.00043947	2021600	323940	282770	0	166160	207440	0	495340	486260	0	37507	22172	0
1910	TPVTLKQR	Lactylation(K)	1013.59	0.586944	401	P42167	TMPO	Lamina-associated polypeptide 2, isoforms beta/gamma;Thymopoietin;Thymopentin	0	1	0	2	0.012173	254890	36386	35508	0	11506	18093	0	81592	67122	0	0	4678.9	0
1912	GVVVLAKSYNEQR	Lactylation(K)	1533.82	0.815106	597;460;403	P42330;P17516;P52895;Q04828	AKR1C3;AKR1C4;AKR1C2;AKR1C1	Aldo-keto reductase family 1 member C3;Aldo-keto reductase family 1 member C4;Aldo-keto reductase family 1 member C2;Aldo-keto reductase family 1 member C1	0	1	0	2	6.43e-05	455060	73535	0	0	48317	68680	0	131440	115040	0	18040	0	0
1914	LLYKLADLIER	Lactylation(K)	1417.82	0.818066	137	P00352	ALDH1A1	Retinal dehydrogenase 1	0	1	0	2	0.012968	67064	7881.6	7238.8	0	11422	11720	0	16101	9309	0	0	3391.9	0
1915	NQKDPGVLDR	Lactylation(K)	1212.61	0.609865	360	P31949	S100A11	Protein S100-A11;Protein S100-A11, N-terminally processed	0	1	0	2	0.0015853	385030	48078	56102	0	41103	60287	0	88376	77400	0	3442.9	10239	0
1919	SVFGKLFGAGGGK	Acetyl (Protein N-term);Lactylation(K)	1337.7	0.697951	831	Q9H444	CHMP4B	Charged multivesicular body protein 4b	1	1	0	2	8.89e-06	193670	16739	22896	0	25210	14108	0	50795	59046	0	0	4879.2	0
1924	INEELESQYQQSMDSKLSGR	Oxidation (M);Lactylation(K)	2429.1	0.101647	36	O00193	SMAP	Small acidic protein	0	1	1	2;3	3.37e-95	648510	26083	69329	0	0	40542	0	382180	125850	0	4529.1	0	0
1927	EVPKQQAAYR	Lactylation(K)	1260.65	0.64625	866	Q9P258	RCC2	Protein RCC2	0	1	0	2	0.022151	357210	46473	47482	0	24908	33595	0	103910	94427	0	0	6417	0
1931	IDSEKEWK	Lactylation(K)	1105.53	0.529155	925	NA	NA	NA	0	1	0	2	0.020244	5265100	712020	625390	0	554310	859710	0	723770	1645000	0	59573	85387	0
1941	QLATKAAR	Lactylation(K)	929.529	0.529429	565;580;711	P68431;Q6NXT2;Q5TEC6;P84243;Q71DI3	HIST1H3A;H3F3C;HIST2H3PS2;H3F3A;HIST2H3A	Histone H3.1;Histone H3.3C;Histone H3;Histone H3.3;Histone H3.2	0	1	0	2	0.00057378	11515000	1573800	1683400	0	975280	1430800	0	2741600	2894100	0	96565	119460	0
1942	LVVPATQCGSLIGKGGCK	Lactylation(K)	1915.99	0.985953	668	Q15365	PCBP1	Poly(rC)-binding protein 1	0	1	0	2	6.59e-22	853890	111660	143190	0	52610	34812	0	286770	217490	0	0	7364.8	0
1944	TLLIKTVETR	Lactylation(K)	1244.73	0.734002	203	P08670	VIM	Vimentin	0	1	0	2	0.00018166	1048900	147170	153460	0	76879	101770	0	323170	231540	0	14953	0	0
1947	YIGIVKQAGLER	Lactylation(K)	1417.79	0.792914	459	P52597	HNRNPF	Heterogeneous nuclear ribonucleoprotein F;Heterogeneous nuclear ribonucleoprotein F, N-terminally processed	0	1	0	2	1e-31	1917500	273290	261690	0	172010	176320	0	524870	483120	0	13432	12768	0
1952	TFNLEKQNHTPR	Lactylation(K)	1555.77	0.774304	667	Q15233	NONO	Non-POU domain-containing octamer-binding protein	0	1	0	2;3	3.46e-06	586830	67035	40804	0	14771	42418	0	220030	197780	0	0	3987.7	0
1955	ISKFGFAIGSQTTK	Lactylation(K)	1555.82	0.824608	750	Q8WW12	PCNP	PEST proteolytic signal-containing nuclear protein	0	1	0	2	9.72e-16	862870	63183	68270	0	81202	72179	0	306880	260590	0	0	10559	0
1957	FAQKIGGSER	Lactylation(K)	1163.59	0.593486	290	P21291	CSRP1	Cysteine and glycine-rich protein 1	0	1	0	2	0.0001398	2374800	268810	338160	0	177840	182910	0	682270	701590	0	9345.8	13883	0
1964	LVIGDHKSTSHFR	Lactylation(K)	1567.81	0.81069	36	O00193	SMAP	Small acidic protein	0	1	0	2;3	1.89e-06	1292100	113790	145480	0	127550	127880	0	397510	368270	0	11636	0	0
1971	AKSIVFHR	Lactylation(K)	1028.58	0.576714	532	P62826	RAN	GTP-binding nuclear protein Ran	0	1	0	2	8.53e-17	1876900	208230	286050	0	201260	169630	0	480130	522430	0	0	9120.7	0
1972	TVTVKISQK	Lactylation(K)	1074.63	0.628475	137	P00352	ALDH1A1	Retinal dehydrogenase 1	0	1	0	2	0.02643	122270	0	0	0	34864	32030	0	24077	30119	0	0	1177.2	0
1975	NFGTKISAR	Lactylation(K)	1064.56	0.561458	591	Q01813	PFKP	ATP-dependent 6-phosphofructokinase, platelet type	0	1	0	2	0.00087508	6231900	812730	798520	0	470900	832990	0	1812300	1496100	0	8315.7	0	0
1976	AANMLQQSGSKNTGAK	Lactylation(K)	1676.82	0.815183	410	P46063	RECQL	ATP-dependent DNA helicase Q1	0	1	0	2	3e-33	161880	0	24239	0	2213.7	0	0	58220	77210	0	0	0	0
1977	VQKVMVQPINLIFR	Oxidation (M);Lactylation(K)	1772	0.00186126	521	P62304	SNRPE	Small nuclear ribonucleoprotein E	0	1	1	2	0.00015321	67356	4658.5	5762.8	0	1646.1	0	0	36030	19258	0	0	0	0
1978	NFKLLQSQLQVK	Lactylation(K)	1516.86	0.861328	781	Q96I25	RBM17	Splicing factor 45	0	1	0	2	0.0018906	65914	2602.6	0	0	0	1924.9	0	32046	29340	0	0	0	0
1980	IDEMPEAAVKSTANK	Oxidation (M);Lactylation(K)	1690.81	0.808366	452	P51858	HDGF	Hepatoma-derived growth factor	0	1	1	2	6.08e-07	282700	15503	12313	0	0	11960	0	181650	61269	0	0	0	0
1984	FGFAIGSQTTKK	Lactylation(K)	1355.71	0.708516	750	Q8WW12	PCNP	PEST proteolytic signal-containing nuclear protein	0	1	0	2	0.00079415	290210	31037	34657	0	13690	0	0	112210	98608	0	0	0	0
1986	KLESTESR	Lactylation(K)	1020.51	0.508754	148	P02545	LMNA	Prelamin-A/C;Lamin-A/C	0	1	0	2	0.0046365	285800	45657	57003	0	11947	0	0	95515	75674	0	0	0	0
1987	KQEINKK	Lactylation(K)	958.545	0.544745	921	Q9Y618	NCOR2	Nuclear receptor corepressor 2	0	1	0	2	0.029632	65890	0	5787.7	0	0	4141.7	0	26987	28974	0	0	0	0
1988	IMKAQALR	Lactylation(K)	1001.57	0.569186	195;200	P07900;Q58FG1;P08238	HSP90AA1;HSP90AA4P;HSP90AB1	Heat shock protein HSP 90-alpha;Putative heat shock protein HSP 90-alpha A4;Heat shock protein HSP 90-beta	0	1	0	2	0.027618	198880	29497	16111	0	0	11101	0	61470	80700	0	0	0	0
1989	FFTTPSKSVR	Lactylation(K)	1240.65	0.645187	112	O76021	RSL1D1	Ribosomal L1 domain-containing protein 1	0	1	0	2	0.030381	284960	49098	37302	0	0	14916	0	93082	90559	0	0	0	0
1990	LFSLKQQK	Lactylation(K)	1062.61	0.607345	492	P61081	UBE2M	NEDD8-conjugating enzyme Ubc12	0	1	0	2	0.0086503	175080	24877	23466	0	0	9571.8	0	67475	49693	0	0	0	0
1991	MEELHNQEVQKR	Lactylation(K)	1611.77	0.767504	667	Q15233	NONO	Non-POU domain-containing octamer-binding protein	0	1	0	3	1.23e-06	114840	0	10692	0	0	7898.3	0	42504	53750	0	0	0	0
1994	FSQAKLLAGAVK	Lactylation(K)	1303.75	0.749987	822	Q9GZU8	FAM192A	Protein FAM192A	0	1	0	2	0.00047884	435850	48050	52848	0	10134	16007	0	178330	130480	0	0	0	0
1995	TPGGSQKASSK	Lactylation(K)	1118.56	0.556766	56	O15042	U2SURP	U2 snRNP-associated SURP motif-containing protein	0	1	0	2	0.003827	38382	0	0	0	3030.5	0	0	19044	16307	0	0	0	0
1996	SSSQPAAKR	Lactylation(K)	1002.51	0.509422	113	O94776	MTA2	Metastasis-associated protein MTA2	0	1	0	2	0.0066282	321950	31331	43458	0	0	19899	0	111840	115420	0	0	0	0
1997	TAAAPKAGPGVVR	Lactylation(K)	1265.71	0.709185	674	Q15691	MAPRE1	Microtubule-associated protein RP/EB family member 1	0	1	0	2	0.018325	163880	18803	21341	0	0	10172	0	70846	42718	0	0	0	0
1999	LQNSYQPTNKGR	Lactylation(K)	1476.73	0.732105	714	Q7L014	DDX46	Probable ATP-dependent RNA helicase DDX46	0	1	0	2	0.0019762	83660	0	10287	0	0	6413.3	0	34972	31988	0	0	0	0
2001	SKLILFPR	Lactylation(K)	1044.63	0.633166	320	P26373	RPL13	60S ribosomal protein L13	0	1	0	2	0.011261	30719	2586	0	0	0	2597	0	11657	13879	0	0	0	0
2002	FMSKVIGANK	Lactylation(K)	1165.62	0.61653	907	Q9Y2W1	THRAP3	Thyroid hormone receptor-associated protein 3	0	1	0	2	0.00076982	363990	54437	45960	0	0	24556	0	113030	126010	0	0	0	0
2004	GAQLAKDIAR	Lactylation(K)	1113.61	0.614222	217	P09661	SNRPA1	U2 small nuclear ribonucleoprotein A'	0	1	0	2	0.018022	207280	45833	29689	0	0	12335	0	55369	64050	0	0	0	0
2010	ASAISIKLGSSKPK	Lactylation(K)	1457.85	0.845344	750	Q8WW12	PCNP	PEST proteolytic signal-containing nuclear protein	0	1	0	2	0.0054719	219880	20768	23594	0	0	18307	0	73615	83592	0	0	0	0
2011	ASAISIKLGSSK	Lactylation(K)	1232.7	0.697617	750	Q8WW12	PCNP	PEST proteolytic signal-containing nuclear protein	0	1	0	2	0.029078	365220	32613	32331	0	0	31469	0	117480	151330	0	0	0	0
2012	VQKVMVQPINLIFR	Lactylation(K)	1756.01	0.00694664	521	P62304	SNRPE	Small nuclear ribonucleoprotein E	0	1	0	2	1.87e-05	84186	9655.9	9660.3	0	0	6828.6	0	32017	26024	0	0	0	0
2014	TVDGPSGKLWR	Lactylation(K)	1286.66	0.6619	161	P04406	GAPDH	Glyceraldehyde-3-phosphate dehydrogenase	0	1	0	2	0.027995	274940	36157	38309	0	0	21683	0	97503	81293	0	0	0	0
2017	DTPTSAGPNSFNKGK	Lactylation(K)	1591.75	0.747815	750	Q8WW12	PCNP	PEST proteolytic signal-containing nuclear protein	0	1	0	2	0.0051742	326140	41894	37700	0	0	27438	0	105470	113640	0	0	0	0
2018	PKTISVR	Lactylation(K)	871.513	0.512717	319	P26038	MSN	Moesin	0	1	0	2	0.02589	131680	16431	22706	0	0	10379	0	43947	38214	0	0	0	0
2019	LVVPASQCGSLIGKGGCK	Lactylation(K)	1901.97	0.970303	669	Q15366	PCBP2	Poly(rC)-binding protein 2	0	1	0	2	9.75e-12	419340	46033	56535	0	7140.7	28670	0	152040	128930	0	0	0	0
2020	KGVVKAEK	Lactylation(K)	929.555	0.554582	212	P09429;B2RPK0	HMGB1;HMGB1P1	High mobility group protein B1;Putative high mobility group protein B1-like 1	0	1	0	2	0.0021971	1678500	0	274280	0	159850	0	0	614820	629530	0	0	0	0
2022	EFNFEKWNAR	Lactylation(K)	1411.65	0.652064	571	P78347	GTF2I	General transcription factor II-I	0	1	0	2	0.00064745	458140	65431	65960	0	0	38223	0	151220	137310	0	0	0	0
2025	AAASKLEQGK	Lactylation(K)	1073.57	0.571688	372	P35269	GTF2F1	General transcription factor IIF subunit 1	0	1	0	2	6.04e-06	252640	25447	29620	0	10293	14932	0	85859	86487	0	0	0	0
2026	KGPTAAQAKSK	Lactylation(K)	1157.64	0.640436	91	O60869	EDF1	Endothelial differentiation-related factor 1	0	1	0	2	0.019174	271900	37623	0	0	29952	0	0	82939	121390	0	0	0	0
2027	AAPAQQTTQPGGGKR	Acetyl (Protein N-term);Lactylation(K)	1580.79	0.790683	857	Q9NXG2	THUMPD1	THUMP domain-containing protein 1	1	1	0	2	7.65e-08	152390	0	27785	0	0	16174	0	63444	44981	0	0	0	0
2030	GFVPEKNFR	Lactylation(K)	1164.59	0.592758	907	Q9Y2W1	THRAP3	Thyroid hormone receptor-associated protein 3	0	1	0	2	0.033787	284750	47087	48110	0	0	25467	0	79071	85017	0	0	0	0
2031	SSGMSSLLGKIGAK	Oxidation (M);Lactylation(K)	1422.74	0.73883	872	Q9UEE9	CFDP1	Craniofacial development protein 1	0	1	1	2	0.0012208	222780	0	13130	0	12156	16383	0	130950	50161	0	0	0	0
2034	KGATPGKALVATPGK	Lactylation(K)	1466.85	0.845678	280	P19338	NCL	Nucleolin	0	1	0	2;3	0.010875	500860	77913	74677	0	22199	26387	0	123710	175970	0	0	0	0
2038	WAAGQNKQHSITK	Lactylation(K)	1539.78	0.77939	91	O60869	EDF1	Endothelial differentiation-related factor 1	0	1	0	2	0.01859	132100	13960	10622	0	0	15472	0	48727	43322	0	0	0	0
2040	NVADHKK	Lactylation(K)	882.456	0.45593	763	Q92769	HDAC2	Histone deacetylase 2	0	1	0	2	0.013815	184190	0	52253	5340.9	9383.4	0	61558	34185	21467	0	0	0	0
2043	KYHNVGLSK	Lactylation(K)	1116.59	0.592758	642	Q14103	HNRNPD	Heterogeneous nuclear ribonucleoprotein D0	0	1	0	2	0.0022122	76637	0	8583.4	0	0	10154	0	37041	20859	0	0	0	0
2044	GQLQKLASER	Lactylation(K)	1200.65	0.64625	400	P42166	TMPO	Lamina-associated polypeptide 2, isoform alpha;Thymopoietin;Thymopentin	0	1	0	2	0.0049773	504660	80113	69003	0	26924	26559	0	162010	140050	0	0	0	0
2045	ITKVFDFAGEEVR	Lactylation(K)	1581.8	0.803873	872	Q9UEE9	CFDP1	Craniofacial development protein 1	0	1	0	2	1.51e-09	237230	28398	33838	0	10610	15826	0	71671	76890	0	0	0	0
2050	PLLENKLK	Lactylation(K)	1025.61	0.612096	56	O15042	U2SURP	U2 snRNP-associated SURP motif-containing protein	0	1	0	2	0.028854	417130	52508	65189	0	14360	33426	0	133220	118430	0	0	0	0
2053	MPKISMPGFK	Lactylation(K)	1206.61	0.614087	610	Q09666	AHNAK	Neuroblast differentiation-associated protein AHNAK	0	1	0	2	0.010808	83150	9456.2	7224.7	0	3034	7795.8	0	20537	35102	0	0	0	0
2056	VQFQGKK	Lactylation(K)	905.497	0.497067	174	P05455	SSB	Lupus La protein	0	1	0	2	0.014988	652330	0	127940	0	35755	52008	0	218970	217650	0	0	0	0
2057	DSYVGDEAQSKR	Lactylation(K)	1425.64	0.637202	484;558;560	P60709;P63261;P68133;P68032;P62736;P63267	ACTB;ACTG1;ACTA1;ACTC1;ACTA2;ACTG2	Actin, cytoplasmic 1;Actin, cytoplasmic 1, N-terminally processed;Actin, cytoplasmic 2;Actin, cytoplasmic 2, N-terminally processed;Actin, alpha skeletal muscle;Actin, alpha cardiac muscle 1;Actin, aortic smooth muscle;Actin, gamma-enteric smooth muscle	0	1	0	2	0.0036141	63613	0	17882	0	0	7672.4	0	23640	14418	0	0	0	0
2058	LLSISGKR	Lactylation(K)	944.565	0.565481	182	P06748	NPM1	Nucleophosmin	0	1	0	2	3.58e-07	1645900	254360	271870	0	0	187890	0	466780	464980	0	0	0	0
2060	VTVTKLGQFR	Lactylation(K)	1219.69	0.692472	279	P18887	XRCC1	DNA repair protein XRCC1	0	1	0	2	0.0077055	699010	81506	63148	0	39860	55065	0	233940	225490	0	0	0	0
2062	IKLGGFGSK	Lactylation(K)	977.555	0.554582	655	Q14839	CHD4	Chromodomain-helicase-DNA-binding protein 4	0	1	0	2	0.022679	287710	34185	36322	0	17092	21995	0	103820	74299	0	0	0	0
2066	TGLYSKR	Lactylation(K)	895.476	0.476331	118	O94992	HEXIM1	Protein HEXIM1	0	1	0	2	0.020673	365140	59259	65311	0	15177	29337	0	83321	112740	0	0	0	0
2068	QHESIPGKAK	Lactylation(K)	1165.61	0.609136	820	Q9GZP8	IMUP	Immortalization up-regulated protein	0	1	0	2	0.0013907	103890	0	16799	0	0	16232	0	36977	33886	0	0	0	0
2069	AYGASKTFGK	Lactylation(K)	1100.55	0.550224	331	P27694	RPA1	Replication protein A 70 kDa DNA-binding subunit;Replication protein A 70 kDa DNA-binding subunit, N-terminally processed	0	1	0	2	0.031754	298380	36559	30815	0	16225	26892	0	101800	86092	0	0	0	0
2070	ISICSSDKR	Lactylation(K)	1136.55	0.549573	633	Q13547	HDAC1	Histone deacetylase 1	0	1	0	2	0.0019595	428650	53043	0	0	25980	44681	0	154240	150700	0	0	0	0
2071	AQYVLAKR	Lactylation(K)	1019.58	0.57638	857	Q9NXG2	THUMPD1	THUMP domain-containing protein 1	0	1	0	2	0.0077648	458960	40372	56174	0	32588	36131	0	145150	148550	0	0	0	0
2072	AAVTPGKK	Lactylation(K)	842.486	0.486168	280	P19338	NCL	Nucleolin	0	1	0	2	0.011828	449150	69237	107990	0	0	51630	0	133120	87174	0	0	0	0
2074	PALKIPQTK	Lactylation(K)	1066.64	0.638646	628	Q13428	TCOF1	Treacle protein	0	1	0	2	0.0049726	372010	48049	52577	0	9914	42756	0	115370	103340	0	0	0	0
2089	GTKTPINR	Lactylation(K)	957.524	0.524344	113	O94776	MTA2	Metastasis-associated protein MTA2	0	1	0	2	0.0086925	427470	40513	44854	0	34675	41130	0	139420	126890	0	0	0	0
2091	VLSKLQSPSR	Lactylation(K)	1185.67	0.671737	772	Q96A00	PPP1R14A	Protein phosphatase 1 regulatory subunit 14A	0	1	0	2	4.34e-05	668230	79935	55658	0	51257	67655	0	188830	224890	0	0	0	0
2096	FNVWDTAGQEKFGGLR	Lactylation(K)	1895.92	0.916611	532	P62826	RAN	GTP-binding nuclear protein Ran	0	1	0	2	1.7e-12	62316	13778	14666	0	0	7679.5	0	20006	6186.7	0	0	0	0
2098	TTTVKFNR	Lactylation(K)	1037.55	0.550559	49	O14737	PDCD5	Programmed cell death protein 5	0	1	0	2	0.0095427	1320300	201180	221590	0	96936	108140	0	377240	315190	0	0	0	0
2099	GHVIYEGKK	Lactylation(K)	1101.58	0.581859	921	Q9Y618	NCOR2	Nuclear receptor corepressor 2	0	1	0	2	0.0052297	153470	0	12267	0	13630	18919	0	65786	42865	0	0	0	0
2101	AAVVVSKSGSLK	Lactylation(K)	1216.7	0.702702	659	Q14978	NOLC1	Nucleolar and coiled-body phosphoprotein 1	0	1	0	2	0.015034	448060	62344	68517	0	37147	36054	0	121420	122570	0	0	0	0
2103	RIPYAPSGEIPKFSLQDPPNK	Lactylation(K)	2425.26	0.26416	89	O60701	UGDH	UDP-glucose 6-dehydrogenase	0	1	0	3	8.42e-21	102660	13256	17315	0	3036.8	13767	0	25781	29502	0	0	0	0
2104	APAQKAPAPK	Lactylation(K)	1049.59	0.586944	441	P50914	RPL14	60S ribosomal protein L14	0	1	0	2	0.0016896	175940	14686	19659	0	14257	18774	0	53328	55233	0	0	0	0
2107	NSGNFQKK	Lactylation(K)	993.488	0.487959	410	P46063	RECQL	ATP-dependent DNA helicase Q1	0	1	0	2	0.0091981	403030	57343	49445	0	34641	35163	0	134900	91541	0	0	0	0
2113	NFATKMGAK	Lactylation(K)	1038.52	0.516816	199	P08237	PFKM	ATP-dependent 6-phosphofructokinase, muscle type	0	1	0	2	0.0060635	873250	127640	102560	0	68702	87548	0	221490	265320	0	0	0	0
2116	MPKFSMPGFK	Lactylation(K)	1240.6	0.598437	610	Q09666	AHNAK	Neuroblast differentiation-associated protein AHNAK	0	1	0	2	7.45e-05	837510	101050	95453	0	59603	100040	0	186420	294950	0	0	0	0
2120	AAAKSAALQVTK	Lactylation(K)	1229.7	0.697951	761	Q92733	PRCC	Proline-rich protein PRCC	0	1	0	2	3.07e-05	349050	33657	40420	0	32293	37358	0	103420	101900	0	0	0	0
2125	AALTQAKSQR	Lactylation(K)	1144.62	0.620035	781	Q96I25	RBM17	Splicing factor 45	0	1	0	2	0.0012455	364700	47806	39996	0	34647	36287	0	113770	92202	0	0	0	0
2138	AAPGAEFAPNKR	Lactylation(K)	1299.66	0.657149	667	Q15233	NONO	Non-POU domain-containing octamer-binding protein	0	1	0	2	0.00076871	1182100	196940	146070	0	106940	119410	0	343130	269630	0	0	0	0
2151	AGKGGAASGSDSADKK	Lactylation(K)	1477.7	0.700864	898	Q9Y237	PIN4	Peptidyl-prolyl cis-trans isomerase NIMA-interacting 4	0	1	0	2	0.0071392	59531	0	8141.8	0	7300.8	7175.7	0	22534	14379	0	0	0	0
2157	LVIKNQQFHK	Lactylation(K)	1325.75	0.74557	667	Q15233	NONO	Non-POU domain-containing octamer-binding protein	0	1	0	2	0.010105	211290	22433	28235	0	16230	30148	0	67761	46480	0	0	0	0
2158	QHSITKNTAK	Lactylation(K)	1198.63	0.6306	91	O60869	EDF1	Endothelial differentiation-related factor 1	0	1	0	2	0.0017264	253040	25983	33052	0	25551	30501	0	67096	70860	0	0	0	0
2161	ALSSSKQSSSSR	Lactylation(K)	1295.63	0.631722	467	P53999	SUB1	Activated RNA polymerase II transcriptional coactivator p15	0	1	0	2	2.03e-31	1627400	235890	250860	0	155260	178340	0	403100	403950	0	0	0	0
2163	KVVVSPTKK	Lactylation(K)	1056.65	0.654296	280	P19338	NCL	Nucleolin	0	1	0	2	0.023089	780620	83797	113060	0	79735	91768	0	221740	190520	0	0	0	0
2164	LQKAGAATHNR	Lactylation(K)	1237.65	0.652732	725	Q8IXK0	PHC2	Polyhomeotic-like protein 2	0	1	0	2;3	0.013345	137170	0	10282	0	15889	21435	0	48888	40680	0	0	0	0
2178	NFATKMGAK	Oxidation (M);Lactylation(K)	1054.51	0.51173	199	P08237	PFKM	ATP-dependent 6-phosphofructokinase, muscle type	0	1	1	2	0.037075	295410	37845	31978	0	38519	32043	0	95007	60016	0	0	0	0
2185	QAASKAASK	Lactylation(K)	932.493	0.49271	827	Q9H1E3	NUCKS1	Nuclear ubiquitous casein and cyclin-dependent kinase substrate 1	0	1	0	2	0.0049213	857470	0	103730	0	100920	139320	0	305580	207920	0	0	0	0
2192	MDKGEHR	Lactylation(K)	943.418	0.418164	592	Q01844	EWSR1	RNA-binding protein EWS	0	1	0	2	0.037962	136660	0	25399	0	19061	16853	0	25879	49465	0	0	0	0
2194	SYKVSTSGPR	Lactylation(K)	1152.58	0.577502	17	P05787;CON__P05787	KRT8	Keratin, type II cytoskeletal 8	0	1	0	2	0.00018166	606220	86127	82898	0	61291	80586	0	146690	148630	0	0	0	0
2198	KAVTKAQK	Lactylation(K)	944.565	0.565481	769;90;797;799;481;729	Q93079;P23527;Q6DRA6;Q6DN03;P62807;O60814;P57053;Q16778;P06899;Q99877;Q99880;P58876;Q8N257	HIST1H2BH;HIST1H2BO;HIST2H2BD;HIST2H2BC;HIST1H2BC;HIST1H2BK;H2BFS;HIST2H2BE;HIST1H2BJ;HIST1H2BN;HIST1H2BL;HIST1H2BD;HIST3H2BB	Histone H2B type 1-H;Histone H2B type 1-O;Putative histone H2B type 2-D;Putative histone H2B type 2-C;Histone H2B type 1-C/E/F/G/I;Histone H2B type 1-K;Histone H2B type F-S;Histone H2B type 2-E;Histone H2B type 1-J;Histone H2B type 1-N;Histone H2B type 1-L;Histone H2B type 1-D;Histone H2B type 3-B	0	1	0	2	6.57e-34	3948400	557500	504840	0	471730	482200	0	898210	1033900	0	0	0	0
2199	GKVGRPTASK	Lactylation(K)	1071.6	0.603657	827	Q9H1E3	NUCKS1	Nuclear ubiquitous casein and cyclin-dependent kinase substrate 1	0	1	0	2	0.004195	380610	45315	48883	0	42429	52873	0	92169	98939	0	0	0	0
2203	AAQPGSGKGK	Lactylation(K)	971.504	0.503609	174	P05455	SSB	Lupus La protein	0	1	0	2	0.031933	91018	0	20071	0	10488	13231	0	18954	28274	0	0	0	0
2205	AVTTPGKK	Lactylation(K)	872.497	0.496732	280	P19338	NCL	Nucleolin	0	1	0	2	0.011828	943490	144520	167280	0	111790	99954	0	207530	212420	0	0	0	0
2210	AKMQASIEK	Lactylation(K)	1076.55	0.553595	182	P06748	NPM1	Nucleophosmin	0	1	0	2	0.0033891	338400	68229	57967	0	24353	48095	0	53829	85932	0	0	0	0
2213	VTIAQGGVLPNIQAVLLPKK	Lactylation(K)	2130.28	0.277625	167	Q6FI13;P0C0S8;Q99878;Q9BTM1;Q16777;Q93077;Q7L7L0;P04908;Q96KK5;P20671	HIST2H2AA3;HIST1H2AG;HIST1H2AJ;H2AFJ;HIST2H2AC;HIST1H2AC;HIST3H2A;HIST1H2AB;HIST1H2AH;HIST1H2AD	Histone H2A type 2-A;Histone H2A type 1;Histone H2A type 1-J;Histone H2A.J;Histone H2A type 2-C;Histone H2A type 1-C;Histone H2A type 3;Histone H2A type 1-B/E;Histone H2A type 1-H;Histone H2A type 1-D	0	1	0	2;3	5.69e-66	639770	54460	73581	0	68998	107660	0	174350	160720	0	0	0	0
2261	KDGADFAKWR	Lactylation(K)	1264.62	0.620035	156;220	P04075;P09972	ALDOA;ALDOC	Fructose-bisphosphate aldolase A;Fructose-bisphosphate aldolase C	0	1	0	2	1.11e-18	1653500	344480	435130	0	174880	161540	0	276090	261390	0	0	0	0
2268	LAHYNKR	Lactylation(K)	972.514	0.514114	695;769;90;797;799;481;729;798	Q5QNW6;Q93079;P23527;Q6DRA6;Q6DN03;P62807;O60814;Q16778;P06899;Q99877;P33778;Q99880;P58876;Q8N257;Q99879	HIST2H2BF;HIST1H2BH;HIST1H2BO;HIST2H2BD;HIST2H2BC;HIST1H2BC;HIST1H2BK;HIST2H2BE;HIST1H2BJ;HIST1H2BN;HIST1H2BB;HIST1H2BL;HIST1H2BD;HIST3H2BB;HIST1H2BM	Histone H2B type 2-F;Histone H2B type 1-H;Histone H2B type 1-O;Putative histone H2B type 2-D;Putative histone H2B type 2-C;Histone H2B type 1-C/E/F/G/I;Histone H2B type 1-K;Histone H2B type 2-E;Histone H2B type 1-J;Histone H2B type 1-N;Histone H2B type 1-B;Histone H2B type 1-L;Histone H2B type 1-D;Histone H2B type 3-B;Histone H2B type 1-M	0	1	0	2	0.0031342	1253200	196980	215060	0	179470	148540	0	253640	259470	0	0	0	0
2298	MLIGIEKNAK	Lactylation(K)	1187.66	0.658395	932	NA	NA	NA	0	1	0	2	0.030686	323230	52631	38909	81537	26807	21175	20006	35885	31127	15154	0	0	0
2365	HNKTTAQVLIR	Lactylation(K)	1351.76	0.757198	259	P15121	AKR1B1	Aldose reductase	0	1	0	2	0.011635	83181	0	0	0	21513	18645	0	20972	22050	0	0	0	0
2499	DLLFKDSADGFLK	Lactylation(K)	1539.78	0.782075	26	CON__Q29443;CON__Q0IIK2	NA	NA	0	1	0	2	0.0077344	80539	7675.9	8475.6	0	17546	28719	0	6771.4	11351	0	0	0	0
2511	YQKSTELLIR	Lactylation(K)	1321.72	0.724166	565;580;711	P68431;Q16695;Q6NXT2;Q5TEC6;P84243;Q71DI3	HIST1H3A;HIST3H3;H3F3C;HIST2H3PS2;H3F3A;HIST2H3A	Histone H3.1;Histone H3.1t;Histone H3.3C;Histone H3;Histone H3.3;Histone H3.2	0	1	0	2	0.010289	120160	0	27018	0	24273	47392	0	9657.9	11822	0	0	0	0
