# Supplementary material for: Ferroptosis-induced SUMO2 lactylation counteracts ferroptosis by enhancing ACSL4 degradation in lung adenocarcinoma
Source: Cell Discov. 2025 Oct 7;11:81. doi: 10.1038/s41421-025-00829-6 (PMC12504568; doi:10.1038/s41421-025-00829-6)
Supplement: Supplementary file 2 — Supplementary Data S2 [file 41421_2025_829_MOESM2_ESM.xlsx]

## Sheet: Supplementary Data S2
Positions@Protein	ModiType	DMSO_1	DMSO_2	RSL3_1	RSL3_2	FC(RSL3_vs_DMSO)	pValue(RSL3_vs_DMSO)	FDR(RSL3_vs_DMSO)	Sig(RSL3_vs_DMSO)
K59@AF1Q_HUMAN		0.0955713	0.00961657	0.00961657	0.689323	6.64467	0.0523674	0.289354	0
K428@MOT4_HUMAN		24.8901	21.2706	13.8515	19.4435	0.721285	0.298298	0.5	0
K102@SCAM2_HUMAN		3.21483	4.53564	1.75783	0.197436	0.252277	0.0447811	0.260063	-1
K504@YLAT1_HUMAN		29.3494	12.531	6.28868	11.0672	0.414414	0.125967	0.475105	0
K125@RL7A_HUMAN		0.00961657	0.220396	0.00961657	0.366846	1.6367	0.374701	0.5	0
K57@PGDH_HUMAN		0.00961657	0.00961657	1.077	2.37345	179.401	1.39e-06	0.00010579	1
K89@PDLI5_HUMAN		0.00961657	0.407749	0.574832	0.00961657	1.40033	0.43078	0.5	0
K678@LRP12_HUMAN		2.43339	3.3522	1.36623	5.1031	1.11818	0.48338	0.5	0
K317@ZDHC5_HUMAN		0.00961657	0.219237	0.00961657	0.706385	3.12865	0.178285	0.5	0
K58@EEA1_HUMAN		4.10903	3.94424	1.73026	2.65501	0.544533	0.199906	0.5	0
K1899@RBP2_HUMAN		0.237465	0.449102	0.210277	0.189698	0.582573	0.221585	0.5	0
K12@SEH1_HUMAN		1.17882	1.44174	0.860301	0.303701	0.44418	0.142644	0.49204	0
K13@XRP2_HUMAN		0.00961657	0.228968	0.291789	0.532748	3.45595	0.155187	0.49829	0
K2708@RBP2_HUMAN		4.64474	1.84999	1.9838	0.00961657	0.306929	0.0694882	0.364415	0
K10@AAAT_HUMAN		67.0061	71.5639	45.19	44.426	0.64672	0.25763	0.5	0
K1131@BLTP2_HUMAN		0.00961657	0.0585545	0.00961657	0.350879	5.2881	0.0792734	0.398494	0
K58@RS2_HUMAN		174.663	130.409	343.738	216.751	1.83723	0.334725	0.5	0
K127@FADS2_HUMAN		0.369208	0.241953	0.79802	0.833632	2.66975	0.21934	0.5	0
K431@MOT4_HUMAN		17.1717	13.7916	8.58439	16.8791	0.822376	0.350705	0.5	0
K509@BRD8_HUMAN		1.37782	1.68327	2.67769	0.60087	1.07104	0.464313	0.5	0
K509@YLAT1_HUMAN		2.73013	0.00961657	4.43749	0.817077	1.9179	0.3203	0.5	0
K353@SO4A1_HUMAN		0.388259	0.707283	0.643606	1.86814	2.2927	0.263418	0.5	0
K1038@ITA3_HUMAN		0.00961657	0.00961657	0.319607	0.264403	30.3648	0.00120167	0.010584	1
K27@ABCG1_HUMAN		0.00961657	1.24605	0.00961657	1.74716	1.39908	0.431106	0.5	0
K453@MOT4_HUMAN		11.619	9.62041	15.1315	10.1742	1.19145	0.490355	0.5	0
K276@STAM1_HUMAN		0.739712	1.15035	0.00961657	1.062	0.566975	0.212715	0.5	0
K80@DPM1_HUMAN		0.00961657	1.83381	0.833372	1.23546	1.12227	0.485	0.5	0
K487@MOT1_HUMAN		0.251587	0.071984	0.343721	0.387087	2.25857	0.267993	0.5	0
K22@RS5_HUMAN		0.290207	0.421419	0.00961657	0.00961657	0.027027	1.44e-05	0.00060744	-1
K18@RS5_HUMAN		0.290207	0.00961657	0.634388	1.49633	7.10657	0.0460124	0.264892	1
K626@HNRPU_HUMAN		0.232522	0.283288	0.531766	0.400859	1.80808	0.340159	0.5	0
K172@TFG_HUMAN		0.460991	0.406471	0.00961657	0.563747	0.660967	0.265516	0.5	0
K80@SAM13_HUMAN		0.60475	0.467761	0.00961657	0.382997	0.36607	0.0996359	0.433227	0
K330@EF1A1_HUMAN		1.06319	1.04459	4.86197	4.82509	4.59586	0.100359	0.434538	0
K809@AGRE5_HUMAN		1.74339	1.54007	2.91185	5.57762	2.58552	0.228253	0.5	0
K682@MYH9_HUMAN		1.04026	0.906863	1.03158	1.17263	1.13203	0.48884	0.5	0
K739@DCBD2_HUMAN		1.07019	0.998072	0.345367	1.08038	0.689345	0.281066	0.5	0
K250@MOT5_HUMAN		0.904226	0.645694	0.570962	0.810539	0.891337	0.384434	0.5	0
K88@RL7_HUMAN		0.00961657	0.176483	0.00961657	0.207373	1.16599	0.498368	0.5	0
K86@UB2E3_HUMAN		0.0951603	0.151554	0.00961657	0.00961657	0.0779571	0.00133279	0.0116393	-1
K229@SARAF_HUMAN		0.257047	0.527653	1.91641	3.04021	6.31659	0.0576011	0.31159	0
K528@AHNK2_HUMAN		0.00961657	0.341439	0.908408	0.282954	3.39365	0.159255	0.499582	0
K267@S52A2_HUMAN		3.40593	2.22202	0.924618	1.52537	0.435326	0.137656	0.487286	0
K435@AL1A1_HUMAN		4.07869	6.03704	5.3697	7.82128	1.30401	0.456951	0.5	0
K689@T22D2_HUMAN		0.00961657	0.350896	0.00961657	0.741987	2.08482	0.293062	0.5	0
K1903@PIEZ1_HUMAN		1.67873	0.00961657	0.172243	1.03655	0.715963	0.295448	0.5	0
K270@SNX4_HUMAN		0.262104	0.37454	0.394098	0.916559	2.0587	0.297109	0.5	0
K437@CADM1_HUMAN		2.31065	2.42931	0.997662	1.21801	0.467444	0.155832	0.49829	0
K384@HS71A_HUMAN		0.767365	0.707374	0.762603	2.18445	1.99836	0.306754	0.5	0
K319@GINM1_HUMAN		0.735718	0.395119	0.338306	1.02651	1.2069	0.485577	0.5	0
K360@ATLA3_HUMAN		0.595029	0.699302	0.00961657	0.739579	0.578828	0.219458	0.5	0
K17@SIM15_HUMAN		0.00961657	0.00961657	0.294461	0.487885	40.677	0.000471285	0.0056472	1
K668@TERA_HUMAN		0.858886	1.51287	2.29794	1.55299	1.62366	0.377524	0.5	0
K158@UCHL5_HUMAN		3.52608	2.36099	2.62338	2.78649	0.918942	0.397458	0.5	0
K16@RRP7B_HUMAN		0.166439	0.205924	0.414571	0.270509	1.83982	0.33425	0.5	0
K131@CETN2_HUMAN		0.412881	1.73648	0.493547	0.778982	0.59205	0.226957	0.5	0
K308@LAP4B_HUMAN		12.1004	13.5131	13.6791	31.8403	1.77716	0.346056	0.5	0
K176@RHOF_HUMAN		0.00961657	0.333247	0.00961657	0.52889	1.57061	0.389316	0.5	0
K239@EF2_HUMAN		1.23336	0.801146	0.827612	1.46802	1.12835	0.487393	0.5	0
K39@AR13B_HUMAN		0.761711	0.875436	0.781475	1.23839	1.23377	0.477418	0.5	0
K360@FLNB_HUMAN		0.79808	0.278831	0.00961657	0.253124	0.243976	0.0413773	0.245053	-1
K8@SMS2_HUMAN		0.287115	0.322391	0.00961657	1.12934	1.86865	0.329002	0.5	0
K316@ZDHC2_HUMAN		1.18198	0.676411	0.500484	1.20352	0.916925	0.396516	0.5	0
K200@MRP3_HUMAN		22.0123	17.3735	15.4873	43.4127	1.49546	0.406908	0.5	0
K328@WWP1_HUMAN		1.16698	1.13059	0.579487	1.24078	0.792258	0.335449	0.5	0
K118@PPIA_HUMAN		0.00961657	0.940235	0.805456	0.748069	1.63555	0.37495	0.5	0
K103@RS17_HUMAN		0.823798	0.507282	0.188718	0.397683	0.440545	0.140594	0.491124	0
K115@KPYM_HUMAN		3.93629	3.34395	4.275	3.52186	1.07096	0.464279	0.5	0
K484@EXOC7_HUMAN		0.12933	0.200931	0.00961657	0.00961657	0.0582363	0.000436943	0.00539245	-1
K874@MRP3_HUMAN		3.36327	3.60274	4.6927	6.61831	1.62375	0.377506	0.5	0
K430@TBA1C_HUMAN		12.0834	11.8452	13.9322	18.9939	1.37601	0.43719	0.5	0
K718@MRP3_HUMAN		5.55635	5.36513	1.11435	0.00961657	0.102914	0.00351963	0.0271684	-1
K314@ABCG2_HUMAN		7.25828	6.83085	3.48395	5.51628	0.638807	0.253229	0.5	0
K1418@MRP1_HUMAN		0.00961657	0.00961657	1.21481	3.54734	247.601	3.07e-07	3.01e-05	1
K25@TM127_HUMAN		0.293868	0.351955	0.465474	0.858078	2.0494	0.298567	0.5	0
K499@MBD1_HUMAN		1.30942	1.56185	1.87586	0.540929	0.841715	0.360334	0.5	0
K369@AHNK_HUMAN		0.146934	0.175652	0.00961657	0.00961657	0.0596218	0.000479797	0.00571596	-1
K757@EGFR_HUMAN		1.93751	1.63282	2.64995	4.09827	1.89009	0.325175	0.5	0
K249@IST1_HUMAN		1.30045	0.997348	2.83024	1.9965	2.10059	0.290656	0.5	0
K974@DSRAD_HUMAN		0.00961657	0.00961657	0.469662	0.250583	37.4481	0.000618469	0.00647037	1
K301@GLU2B_HUMAN		0.375446	0.694363	0.00961657	0.239622	0.232975	0.0370302	0.224468	-1
K57@AAKB1_HUMAN		0.504649	0.347726	0.00961657	0.645281	0.768321	0.323103	0.5	0
K528@SATT_HUMAN		0.00961657	0.897985	0.85333	0.980132	2.02012	0.303226	0.5	0
K201@MOT6_HUMAN		2.93479	2.91912	1.66064	1.67028	0.569008	0.213872	0.5	0
K4038@AHNK_HUMAN		0.645263	0.76139	0.874893	0.440506	0.935127	0.404967	0.5	0
K278@MRP3_HUMAN		0.909306	0.526841	0.448011	0.310517	0.528169	0.190544	0.5	0
K1596@RBP2_HUMAN		1.08176	0.970044	0.951416	0.507966	0.711268	0.292926	0.5	0
K462@NED4L_HUMAN		0.00961657	0.26301	0.53549	0.00961657	1.99946	0.306573	0.5	0
K287@CXA1_HUMAN		0.184712	0.231628	0.00961657	0.587449	1.43408	0.422095	0.5	0
K304@S39AE_HUMAN		2.90089	3.12932	1.49795	5.17967	1.10736	0.479071	0.5	0
K254@PYGB_HUMAN		0.322626	0.136605	0.00961657	0.213771	0.486439	0.166663	0.5	0
K17@H12_HUMAN		0.983081	0.852633	1.21733	0.618535	1.00008	0.434149	0.5	0
K117@CK098_HUMAN		0.00961657	0.182722	0.247212	0.367292	3.19492	0.173248	0.5	0
K3330@AHNK_HUMAN		0.882007	0.71924	0.910183	1.23174	1.33766	0.447567	0.5	0
K385@ASNS_HUMAN		0.00961657	0.00961657	0.520461	0.755391	66.3361	8.43e-05	0.00177309	1
K470@AL1A1_HUMAN		0.00961657	0.355662	0.00961657	0.0585517	0.18662	0.0210264	0.138452	-1
K486@SF3B2_HUMAN		1.52395	1.79521	1.6759	1.57702	0.980041	0.425307	0.5	0
K519@TM87A_HUMAN		0.00961657	0.00961657	0.421912	0.625397	54.4533	0.000172878	0.0029205	1
K143@DCNL1_HUMAN		7.14113	6.46003	6.12131	11.7275	1.3123	0.454614	0.5	0
K350@EPN2_HUMAN		0.00961657	0.352961	0.00961657	0.747333	2.08769	0.292623	0.5	0
K458@PPR29_HUMAN		0.00961657	0.352934	0.00961657	0.380918	1.07719	0.466841	0.5	0
K292@JAM1_HUMAN		0.246335	0.00961657	0.00961657	0.537549	2.13777	0.285091	0.5	0
K393@PCM1_HUMAN		1.65071	1.70567	0.00961657	1.59956	0.479438	0.162666	0.5	0
K119@ANXA2_HUMAN		0.547572	0.845177	0.00961657	1.75471	1.26679	0.467643	0.5	0
K92@SMCE1_HUMAN		0.278601	0.309624	0.00961657	0.00961657	0.0326969	3.59e-05	0.00103986	-1
K17@HNRPM_HUMAN		8.47577	13.6047	35.4558	6.23569	1.88816	0.325517	0.5	0
K95@G6PD_HUMAN		0.528051	0.569561	0.00961657	0.547987	0.508016	0.179005	0.5	0
K62@ANX13_HUMAN		0.583308	0.284483	0.00961657	0.589449	0.690334	0.281604	0.5	0
K558@EST1_HUMAN		0.341579	0.329228	0.00961657	0.572126	0.867228	0.372836	0.5	0
K147@SRC8_HUMAN		0.00961657	0.691034	0.00961657	0.135201	0.20669	0.0274678	0.173123	-1
K144@SRC8_HUMAN		2.00577	2.79254	3.33072	1.27147	0.959128	0.415926	0.5	0
K353@ZFX_HUMAN		0.00961657	0.00961657	0.363858	0.515996	45.7468	0.000317329	0.00427368	1
K69@AK1BA_HUMAN		1.68692	1.76516	0.330491	0.612288	0.273105	0.0537559	0.295442	0
K27@PRDX1_HUMAN		0.00961657	1.23321	2.00463	2.59655	3.70219	0.140419	0.491124	0
K216@MF14A_HUMAN		1.00399	1.15544	0.894084	2.6754	1.65298	0.371218	0.5	0
K224@MF14B_HUMAN		0.462062	0.387842	0.00961657	1.98445	2.34622	0.256458	0.5	0
K138@RS10_HUMAN		3.10755	2.55788	2.53621	2.96893	0.971708	0.421588	0.5	0
K278@KCD15_HUMAN		6.82858	9.43759	7.79685	1.04246	0.543417	0.199268	0.5	0
K291@NHRF2_HUMAN		0.00961657	0.366264	0.00961657	0.63905	1.72572	0.356184	0.5	0
K181@RL4_HUMAN		0.328627	0.343706	0.00961657	0.257165	0.3968	0.116244	0.457212	0
K56@NFIP1_HUMAN		2.48929	3.6191	3.50857	9.89504	2.19429	0.276909	0.5	0
K135@ANXA6_HUMAN		0.25814	0.230956	0.00961657	0.445968	0.931484	0.403285	0.5	0
K295@SQSTM_HUMAN		0.859788	1.17607	1.20958	1.01161	1.09104	0.472493	0.5	0
K418@GDIB_HUMAN		0.468565	0.425509	0.00961657	0.00961657	0.0215118	4.58e-06	0.000253284	-1
K2415@RBP2_HUMAN		0.562618	0.421318	0.00961657	0.00961657	0.0195471	2.78e-06	0.000173622	-1
K129@RAB10_HUMAN		0.00961657	0.207722	0.00961657	0.268837	1.2812	0.463464	0.5	0
K135@UCHL1_HUMAN		0.00961657	0.234394	0.00961657	0.297025	1.25667	0.47061	0.5	0
K187@SPY2_HUMAN		0.153132	0.00961657	0.00961657	0.178921	1.15846	0.499078	0.5	0
K131@AP2B1_HUMAN		0.252646	0.381929	0.00961657	0.312905	0.508248	0.179138	0.5	0
K64@LEG1_HUMAN		0.100332	0.138023	0.00961657	0.104576	0.479087	0.162466	0.5	0
K82@ZNRD2_HUMAN		0.30756	0.276434	0.480503	0.315782	1.36351	0.440534	0.5	0
K1928@MYOF_HUMAN		0.230465	0.234238	0.00961657	0.762096	1.66066	0.36959	0.5	0
K543@CNNM4_HUMAN		0.411804	0.373777	0.00961657	0.43985	0.572145	0.215658	0.5	0
K86@GET3_HUMAN		0.730873	0.00961657	0.665094	0.544686	1.63376	0.375336	0.5	0
K986@MYO1B_HUMAN		0.134455	0.00961657	0.00961657	0.160867	1.18333	0.492891	0.5	0
K58@HS90A_HUMAN		0.191716	0.171983	0.00961657	0.508769	1.42531	0.424328	0.5	0
K48@AT2B1_HUMAN		0.877033	0.927799	0.743404	0.327738	0.593486	0.22777	0.5	0
K372@VAT1_HUMAN		0.604336	0.489733	0.857564	1.60187	2.24797	0.269435	0.5	0
K241@K1C18_HUMAN		2.35192	1.88097	5.82955	3.00907	2.08808	0.292562	0.5	0
K531@CALX_HUMAN		0.892981	0.00961657	0.00961657	0.901266	1.00918	0.438116	0.5	0
K525@CALX_HUMAN		8.77092	1.52534	12.1563	4.22793	1.59128	0.384662	0.5	0
K188@STOM_HUMAN		0.335241	0.232577	0.148414	0.00961657	0.278313	0.0560901	0.305018	0
K1387@CLH1_HUMAN		0.826245	0.603348	0.00961657	0.901474	0.637308	0.252394	0.5	0
K200@SUV92_HUMAN		0.00961657	0.141246	0.00961657	0.21164	1.46661	0.413952	0.5	0
K39@ITM2B_HUMAN		10.5243	8.97281	13.0413	20.2319	1.70657	0.360059	0.5	0
K366@CSKP_HUMAN		0.0974905	0.00961657	0.00961657	0.0696026	0.739626	0.308054	0.5	0
K106@PGK1_HUMAN		1.78635	1.6842	0.00961657	0.00961657	0.00554181	1.39e-09	5.72e-07	-1
K62@UBP14_HUMAN		0.00961657	0.00961657	0.430583	0.500434	48.4069	0.000261285	0.00371312	1
K1083@CAND1_HUMAN		0.515479	0.388449	0.00961657	0.00961657	0.0212773	4.33e-06	0.000247945	-1
K397@PSMD2_HUMAN		0.963315	0.804668	0.876227	0.378326	0.709595	0.292026	0.5	0
K541@TCPA_HUMAN		2.05367	0.00961657	0.00961657	0.854497	0.418804	0.128408	0.475105	0
K78@SKP1_HUMAN		0.00961657	0.00961657	0.207013	0.289027	25.7909	0.00196681	0.0165453	1
K55@ELOB_HUMAN		0.00961657	0.00961657	0.853622	0.473536	69.0037	7.28e-05	0.00156219	1
K42@CAN5_HUMAN		3.06506	2.46572	1.72388	1.59314	0.599738	0.231306	0.5	0
K486@SYAC_HUMAN		0.00961657	0.00961657	1.05405	1.52517	134.103	5.02e-06	0.000265135	1
K582@KIRR1_HUMAN		0.122817	0.00961657	0.00961657	0.0823755	0.694628	0.283937	0.5	0
K34@RS13_HUMAN		0.864175	0.726566	1.13553	0.736997	1.17714	0.494836	0.5	0
K458@CALX_HUMAN		0.00961657	0.0509884	0.00961657	0.220361	3.79471	0.135363	0.484523	0
K253@SHB_HUMAN		0.0552949	0.00961657	0.00961657	0.237122	3.80116	0.13502	0.484523	0
K152@IF2B_HUMAN		0.00961657	0.00961657	0.224905	0.197402	21.9573	0.00313043	0.0245316	1
K1508@FLNB_HUMAN		6.8034	3.3206	0.00961657	0.531634	0.0534621	0.000309214	0.00422046	-1
K1408@MRP2_HUMAN		0.324895	0.372016	0.00961657	0.00961657	0.0275977	1.6e-05	0.000633854	-1
K786@CSKP_HUMAN		0.00961657	0.43433	0.00961657	0.24726	0.578619	0.219339	0.5	0
K292@SDC1_HUMAN		12.9353	12.0455	3.92783	7.87606	0.472517	0.15872	0.498662	0
K419@RSF1_HUMAN		0.448865	0.00961657	1.12581	0.322812	3.1596	0.175908	0.5	0
K991@MYOF_HUMAN		0.670638	1.17734	1.29766	1.35824	1.43719	0.421308	0.5	0
K159@ACLY_HUMAN		0.303132	0.365781	0.46682	0.529575	1.48957	0.408332	0.5	0
K1109@ITA6_HUMAN		4.86462	2.77429	0.987183	2.59156	0.468488	0.156426	0.49829	0
K808@DAG1_HUMAN		2.58138	1.9263	2.57611	2.35801	1.0946	0.473938	0.5	0
K94@CALU_HUMAN		0.00961657	0.880671	0.533952	0.00961657	0.610554	0.237405	0.5	0
K977@UBP25_HUMAN		0.732292	0.00961657	0.00961657	0.34309	0.475404	0.160365	0.5	0
K255@S29A2_HUMAN		5.47583	4.1397	2.36273	3.80402	0.641333	0.254635	0.5	0
K136@AK1C2_HUMAN		0.00961657	0.00961657	3.74185	2.16756	307.251	1.07e-07	1.29e-05	1
K228@ILRUN_HUMAN		0.00961657	0.0358025	0.00961657	0.146996	3.44817	0.155688	0.49829	0
K418@PRS6B_HUMAN		1.57201	0.897838	1.12778	0.768676	0.767843	0.322855	0.5	0
K89@AL3B1_HUMAN		0.652106	1.0176	0.894809	1.75999	1.58998	0.384954	0.5	0
K63@NFIP1_HUMAN		3.68158	3.99012	4.56328	11.1714	2.05101	0.298314	0.5	0
K810@PRKDC_HUMAN		0.234863	0.00961657	0.493644	0.429894	3.77756	0.136281	0.485944	0
K239@ZN618_HUMAN		1.27094	0.814238	0.655878	0.270534	0.444283	0.142702	0.49204	0
K284@EIF3B_HUMAN		0.327854	0.242099	0.00961657	0.292821	0.530635	0.191955	0.5	0
K86@MRT4_HUMAN		0.00961657	0.00961657	0.428455	0.304357	38.1015	0.000584561	0.00630775	1
K844@MAP1B_HUMAN		0.228624	0.233858	0.00961657	0.143973	0.332098	0.0819682	0.403656	0
K15@SC6A6_HUMAN		12.0904	8.85137	2.89374	4.68703	0.361993	0.0974728	0.431112	0
K92@STXB1_HUMAN		0.00961657	0.00961657	0.48958	0.259482	38.9465	0.000544037	0.00602828	1
K249@JAK1_HUMAN		12.592	10.5478	3.83438	8.1176	0.51651	0.183869	0.5	0
K117@EPN2_HUMAN		0.0776449	0.00961657	0.00961657	0.277894	3.29482	0.166013	0.5	0
K109@PSB4_HUMAN		2.72595	1.53186	0.427611	1.409	0.431351	0.135424	0.484523	0
K117@EPN1_HUMAN		0.185453	0.233016	0.260843	0.571932	1.99005	0.308115	0.5	0
K479@PYGB_HUMAN		0.107225	0.00961657	0.00961657	0.279152	2.47146	0.241135	0.5	0
K104@ASPH_HUMAN		0.00961657	0.00961657	0.277456	0.237681	26.7838	0.00175824	0.0149741	1
K951@EHMT2_HUMAN		0.151542	0.00961657	0.00961657	0.0680193	0.481735	0.163977	0.5	0
K116@G6PI_HUMAN		0.00961657	0.00961657	0.503702	0.437674	48.9455	0.000251456	0.00359896	1
K750@XPC_HUMAN		1.21894	0.96144	0.862547	0.74507	0.737311	0.306829	0.5	0
K1418@TOP2B_HUMAN		0.00961657	0.00961657	0.487557	0.203882	35.9504	0.000705798	0.00716577	1
K171@TCTP_HUMAN		0.323804	0.00961657	0.478476	0.328062	2.41898	0.247398	0.5	0
K121@GLSK_HUMAN		0.00961657	0.0587777	0.00961657	0.142918	2.23022	0.271876	0.5	0
K219@WDR1_HUMAN		0.00961657	0.00961657	0.250756	0.163938	21.5614	0.00329503	0.0255303	1
K991@GTF2I_HUMAN		13.67	19.1637	20.8928	6.47149	0.833423	0.356222	0.5	0
K75@AK1C2_HUMAN		12.5142	12.0551	38.5702	23.8691	2.54135	0.233126	0.5	0
K709@SNUT1_HUMAN		0.497244	0.533007	0.708467	0.355195	1.03243	0.448119	0.5	0
K211@PGDH_HUMAN		0.642035	0.650151	0.00961657	1.06351	0.830473	0.354753	0.5	0
K212@PIGS_HUMAN		0.00961657	0.385961	0.00961657	0.312768	0.814973	0.346984	0.5	0
K862@CUL7_HUMAN		0.281814	0.00961657	0.00961657	0.245792	0.876395	0.37727	0.5	0
K166@RSSA_HUMAN		0.416117	0.349826	0.475032	1.56411	2.66226	0.220113	0.5	0
K181@AHNK_HUMAN		0.277095	0.281671	0.191834	0.257496	0.804145	0.341508	0.5	0
K420@SIDT2_HUMAN		0.00961657	0.181814	0.00961657	0.588634	3.12516	0.178556	0.5	0
K85@NOP16_HUMAN		0.00961657	0.288761	0.340432	0.00961657	1.17318	0.496088	0.5	0
K416@GPAT3_HUMAN		0.344435	0.00961657	0.448325	0.309874	2.14149	0.284543	0.5	0
K65@PSIP1_HUMAN		0.237858	0.209238	0.00961657	0.278441	0.644286	0.256278	0.5	0
K87@ATF6A_HUMAN		0.00961657	0.382962	0.480935	0.305098	2.00223	0.306121	0.5	0
K210@XRCC4_HUMAN		0.344427	0.419324	0.886436	0.00961657	1.17323	0.496073	0.5	0
K316@PCH2_HUMAN		0.00961657	0.00961657	0.372113	0.293173	34.5906	0.00079861	0.00776385	1
K1282@HEAT1_HUMAN		0.324917	0.372644	0.00961657	0.00961657	0.027572	1.59e-05	0.000633854	-1
K239@HNRPM_HUMAN		0.00961657	0.00961657	0.899347	0.685452	82.3994	3.69e-05	0.00103986	1
K19@SC6A6_HUMAN		7.02903	5.69367	2.33959	3.57664	0.465013	0.154449	0.49829	0
K131@ECH1_HUMAN		0.19782	0.935514	0.9032	0.778997	1.48429	0.409615	0.5	0
K19@XIAP_HUMAN		0.00961657	0.368526	0.749592	0.558204	3.45847	0.155025	0.49829	0
K363@LRC8B_HUMAN		1.05018	0.830054	0.00961657	1.0777	0.578286	0.21915	0.5	0
K92@VPP2_HUMAN		1.68562	1.17152	0.914153	2.90173	1.33556	0.448144	0.5	0
K230@KPYM_HUMAN		0.698743	0.893308	0.956707	0.789877	1.09707	0.474933	0.5	0
K82@G6PD_HUMAN		0.142329	0.172502	0.00961657	0.00961657	0.0610905	0.00052822	0.00596485	-1
K257@HSP7C_HUMAN		4.2352	4.16255	4.56325	0.92812	0.65391	0.261616	0.5	0
K28@FKBP4_HUMAN		0.00961657	0.00961657	0.859085	0.289886	59.7391	0.000123907	0.00225994	1
K257@HS71A_HUMAN		0.00961657	0.297999	0.332007	0.00961657	1.11055	0.480346	0.5	0
K54@DAP1_HUMAN		0.0751216	0.00961657	0.00961657	0.191274	2.37072	0.253358	0.5	0
K547@CALX_HUMAN		1.24631	0.00961657	0.723671	0.767265	1.18712	0.491704	0.5	0
K653@PHF14_HUMAN		0.197887	0.154203	0.00961657	0.209211	0.621509	0.24356	0.5	0
K319@RDH10_HUMAN		0.302694	0.3179	0.469121	0.290862	1.22461	0.48018	0.5	0
K148@C99L2_HUMAN		0.205817	0.00961657	0.00961657	0.155466	0.766281	0.322042	0.5	0
K939@FANCI_HUMAN		0.00961657	0.00961657	0.168408	0.217606	20.0703	0.00402175	0.0305861	1
K68@SCD_HUMAN		2.83398	2.69733	3.45965	7.52998	1.9868	0.30865	0.5	0
K30@RIR2_HUMAN		1.6467	1.09242	1.10166	0.738897	0.671953	0.271561	0.5	0
K33@LIMD1_HUMAN		0.00961657	0.00961657	0.384279	0.294677	35.3014	0.000748337	0.00741501	1
K606@HECD1_HUMAN		0.135688	0.0917173	0.00961657	0.156402	0.730054	0.302976	0.5	0
K168@PRDX1_HUMAN		0.00961657	0.00961657	0.340139	0.288023	32.6604	0.00095778	0.00900126	1
K719@MATR3_HUMAN		0.280525	0.00961657	1.82413	1.14076	10.2188	0.0215597	0.141511	1
K397@ADRM1_HUMAN		0.487385	0.00961657	0.715451	0.775435	2.99976	0.188673	0.5	0
K209@SAAL1_HUMAN		1.80037	1.52557	0.8243	1.05899	0.566244	0.212298	0.5	0
K580@EPHB2_HUMAN		0.300634	0.294733	0.00961657	0.00961657	0.0323047	3.39e-05	0.00103965	-1
K1125@S12A2_HUMAN		0.215655	0.212511	0.00961657	0.00961657	0.0449197	0.000148998	0.00258055	-1
K221@AL3A1_HUMAN		0.426755	0.378801	0.950624	1.05956	2.4954	0.238349	0.5	0
K14@MYH9_HUMAN		0.00961657	0.124003	0.00961657	0.334979	2.57892	0.228972	0.5	0
K2868@RBP2_HUMAN		1.41878	1.40835	0.00961657	0.00961657	0.00680308	5.44e-09	1.6e-06	-1
K286@TS101_HUMAN		0.00961657	0.234105	0.00961657	0.515277	2.15366	0.282757	0.5	0
K392@S39AA_HUMAN		0.576113	0.302733	0.00961657	0.281091	0.330783	0.0813022	0.403656	0
K1288@MRP2_HUMAN		0.851802	0.668336	0.702217	3.4754	2.74818	0.211465	0.5	0
K312@RL3_HUMAN		0.00961657	0.16919	0.33655	0.468535	4.50254	0.103756	0.440911	0
K40@TBA1C_HUMAN		1.5985	1.19729	1.71253	1.61447	1.19001	0.490804	0.5	0
K477@GTR1_HUMAN		0.182726	0.00961657	0.00961657	0.0626071	0.375495	0.104675	0.442079	0
K213@LHPL2_HUMAN		0.729754	0.61927	0.00961657	1.17205	0.875945	0.377053	0.5	0
K1373@PTPRM_HUMAN		0.341056	0.306471	0.00961657	0.0732596	0.127989	0.00709426	0.0518485	-1
K154@RB27B_HUMAN		1.55925	0.905069	0.334649	0.788274	0.455673	0.149146	0.49829	0
K134@RALA_HUMAN		1.01004	2.2184	1.8545	1.77347	1.12375	0.485585	0.5	0
K1021@MRP4_HUMAN		0.295928	0.238057	0.131252	0.469138	1.12436	0.485822	0.5	0
K277@GNAI3_HUMAN		0.63969	0.558233	0.455852	0.90721	1.13785	0.491115	0.5	0
K226@ATX10_HUMAN		0.00961657	0.313218	0.00961657	0.317336	1.01276	0.439667	0.5	0
K554@TRI16_HUMAN		0.676803	0.487169	0.457293	0.678124	0.975467	0.423269	0.5	0
K572@CD166_HUMAN		4.27789	1.63781	2.96827	0.377711	0.565611	0.211937	0.5	0
K834@ZMIZ1_HUMAN		3.25987	2.69867	3.98986	0.628541	0.77509	0.326614	0.5	0
K516@LMNB1_HUMAN		0.00961657	0.345362	0.00961657	0.349173	1.01074	0.438792	0.5	0
K56@NDKA_HUMAN		3.05306	1.95938	1.80325	1.77129	0.713134	0.293929	0.5	0
K447@TM1L2_HUMAN		1.42637	1.11153	1.25111	1.37905	1.03635	0.449789	0.5	0
K932@AHNK2_HUMAN		0.394317	0.539433	0.741173	1.22048	2.10083	0.29062	0.5	0
K68@STIP1_HUMAN		0.881668	1.49322	0.412519	1.5625	0.831629	0.355329	0.5	0
K968@KI67_HUMAN		0.00961657	0.00961657	0.164801	0.1394	15.8165	0.00757547	0.0549755	1
K1613@ARG28_HUMAN		0.00961657	0.00961657	0.603898	0.320538	48.0648	0.000267774	0.00375256	1
K3625@VP13C_HUMAN		0.00961657	0.138698	0.00961657	0.289495	2.01673	0.303771	0.5	0
K18@RS27_HUMAN		0.00961657	0.874419	0.00961657	1.08574	1.23905	0.475838	0.5	0
K16@RS27_HUMAN		1.12389	0.150772	0.616954	1.30353	1.50666	0.404217	0.5	0
K1218@WDR11_HUMAN		0.182414	0.135422	0.127609	0.00961657	0.43175	0.135648	0.484523	0
K3500@AHNK_HUMAN		0.00961657	0.702439	0.486586	0.71216	1.6835	0.364805	0.5	0
K615@NOP2_HUMAN		0.00961657	0.315243	0.832684	0.272719	3.40271	0.158655	0.498662	0
K114@NUP37_HUMAN		0.221746	0.233425	0.00961657	0.381051	0.858288	0.368481	0.5	0
K584@RN213_HUMAN		0.434974	0.498624	0.552271	0.366821	0.984463	0.42727	0.5	0
K606@LRRF1_HUMAN		1.01308	1.12416	1.68189	0.430378	0.988315	0.428975	0.5	0
K68@SSRA_HUMAN		0.32108	0.00961657	0.00961657	0.597562	1.83606	0.334942	0.5	0
K120@TAGL2_HUMAN		0.00961657	0.422211	0.291229	0.4273	1.66392	0.3689	0.5	0
K125@SPART_HUMAN		0.00961657	0.352273	0.4787	0.270594	2.07051	0.29527	0.5	0
K446@SYAC_HUMAN		0.315237	0.294939	0.719945	0.799347	2.48993	0.238982	0.5	0
K128@CXA1_HUMAN		2.68227	1.49945	0.470218	1.96087	0.581361	0.220896	0.5	0
K1890@AHNK2_HUMAN		0.197704	0.00961657	0.115377	0.282841	1.92078	0.319801	0.5	0
K126@NBR1_HUMAN		0.00961657	0.329644	0.00961657	0.725457	2.1667	0.280863	0.5	0
K219@PSMD2_HUMAN		0.197712	0.00961657	0.199661	0.294216	2.3821	0.251935	0.5	0
K244@1433E_HUMAN		1.33839	0.00961657	1.54056	2.20477	2.77842	0.208533	0.5	0
K1143@S12A2_HUMAN		0.685066	0.542175	0.590725	0.943607	1.25023	0.472512	0.5	0
K29@EFR3A_HUMAN		0.217613	0.199049	0.00961657	0.461007	1.12951	0.48785	0.5	0
K908@ANO6_HUMAN		0.861766	0.850256	0.727745	0.884956	0.941986	0.40812	0.5	0
K285@EF1G_HUMAN		0.65094	0.762873	0.571902	0.00961657	0.411312	0.124245	0.47385	0
K632@EP15R_HUMAN		0.500521	0.706047	0.00961657	0.429027	0.363547	0.0982962	0.431112	0
K739@TAF1_HUMAN		0.756778	0.551001	0.644201	0.287187	0.71219	0.293422	0.5	0
K540@CYFP1_HUMAN		0.00961657	0.632514	0.733868	0.729427	2.27881	0.265266	0.5	0
K1627@USP9X_HUMAN		2.38528	1.13803	0.37661	1.17801	0.441237	0.140983	0.491495	0
K167@CPNE3_HUMAN		2.59257	1.8638	1.01682	1.51325	0.567743	0.213152	0.5	0
K551@SAFB2_HUMAN		0.00961657	0.916822	1.61854	0.59899	2.39361	0.250507	0.5	0
K166@CATZ_HUMAN		0.143919	0.00961657	0.302655	0.00961657	2.03387	0.301026	0.5	0
K44@ATLA3_HUMAN		0.387499	0.316092	0.448019	0.605602	1.49749	0.406418	0.5	0
K1649@GCN1_HUMAN		0.00961657	0.338855	0.516029	0.316344	2.38864	0.251122	0.5	0
K2193@DJC13_HUMAN		0.776355	1.16383	0.00961657	0.73673	0.384678	0.109633	0.450107	0
K139@RFTN1_HUMAN		1.81679	1.28509	0.00961657	0.771729	0.251894	0.0446218	0.260063	-1
K1007@S12A2_HUMAN		2.69405	1.95959	0.693938	0.686107	0.296552	0.0645238	0.343627	0
K9@PRAF1_HUMAN		0.547328	0.00961657	1.5011	1.33212	5.08708	0.0847304	0.407062	0
K757@DSRAD_HUMAN		0.00961657	0.00961657	0.363994	0.291968	34.1058	0.000835301	0.00808242	1
K36@AT1A1_HUMAN		2.36569	1.69705	2.41191	2.34153	1.17001	0.497091	0.5	0
K1184@JAG1_HUMAN		0.00961657	0.219048	0.00961657	0.295384	1.33384	0.448619	0.5	0
K118@COTL1_HUMAN		0.924162	0.806473	0.00961657	0.161752	0.0990205	0.00309191	0.0243223	-1
K315@ACTB_HUMAN		1.16539	0.187367	0.00961657	1.38687	1.03233	0.448076	0.5	0
K138@RAB18_HUMAN		0.316026	0.00961657	0.00961657	0.275892	0.876753	0.377443	0.5	0
K126@FLOT1_HUMAN		0.00961657	0.36182	0.00961657	0.436425	1.20086	0.487439	0.5	0
K4325@FAT1_HUMAN		0.00961657	0.44802	0.851698	0.563012	3.09134	0.18121	0.5	0
K324@RBM22_HUMAN		1.17864	1.66743	3.2558	0.799211	1.42477	0.424466	0.5	0
K405@DIAP1_HUMAN		0.00961657	0.234796	0.00961657	0.225942	0.963773	0.418024	0.5	0
K526@CD276_HUMAN		1.57072	0.252508	0.883038	0.96903	1.01582	0.440992	0.5	0
K260@RL6_HUMAN		0.00961657	0.00961657	0.312192	0.644977	49.7667	0.000237322	0.00351136	1
K1405@LMO7_HUMAN		0.00961657	0.00961657	0.5438	0.263436	41.9711	0.000424579	0.00527143	1
K494@MOT1_HUMAN		4.83814	2.67056	4.36719	6.15239	1.40099	0.430608	0.5	0
K117@SAE1_HUMAN		0.00961657	0.107373	0.00961657	0.358551	3.147	0.176871	0.5	0
K120@NB5R3_HUMAN		1.02026	0.907107	0.00961657	1.09001	0.570535	0.214742	0.5	0
K185@PRDX1_HUMAN		0.692758	0.693488	1.51986	0.666742	1.57735	0.38779	0.5	0
K239@PDC6I_HUMAN		0.00961657	0.00961657	0.238306	0.444475	35.5003	0.000734972	0.00731777	1
K156@ZC3HF_HUMAN		0.343143	0.234115	0.00961657	0.242113	0.436078	0.138079	0.487286	0
K79@CLIC1_HUMAN		0.0978377	0.00961657	0.00961657	0.248983	2.4066	0.248908	0.5	0
K295@JIP4_HUMAN		0.154847	0.226976	0.22446	0.00961657	0.61305	0.23881	0.5	0
K56@HTSF1_HUMAN		0.00961657	0.00961657	0.238717	0.285405	27.251	0.00166966	0.0142787	1
K2233@VP13C_HUMAN		2.04959	1.52728	0.00961657	0.628872	0.178505	0.018651	0.124804	-1
K431@NPL4_HUMAN		0.00961657	0.348542	0.91147	0.776087	4.71176	0.0963439	0.430111	0
K20@VDAC3_HUMAN		0.182499	0.199807	0.00961657	0.00961657	0.0503084	0.000240584	0.00351662	-1
K436@TOM1_HUMAN		0.572714	0.288844	0.00961657	0.74021	0.870315	0.374332	0.5	0
K60@LDHB_HUMAN		2.83485	0.00961657	2.21311	1.79975	1.41076	0.42807	0.5	0
K58@LDHB_HUMAN		3.01705	2.599	0.00961657	0.616039	0.111405	0.00456962	0.0343722	-1
K129@RS12_HUMAN		5.38544	1.71929	0.481583	0.910988	0.196006	0.0239408	0.155164	-1
K678@SETX_HUMAN		0.00961657	1.00254	0.895874	0.356373	1.23721	0.476388	0.5	0
K2055@AHNK2_HUMAN		0.595182	0.69198	0.00961657	0.858392	0.674358	0.272881	0.5	0
K742@AHNK2_HUMAN		0.00961657	0.647651	0.359285	0.675765	1.57478	0.388373	0.5	0
K900@AHNK2_HUMAN		0.638307	0.745153	0.807044	1.30537	1.5269	0.399417	0.5	0
K124@CD81_HUMAN		0.642644	0.848122	1.1304	0.940771	1.38933	0.433662	0.5	0
K370@SPART_HUMAN		3.37575	3.5977	2.9138	2.74004	0.810767	0.344862	0.5	0
K1213@PRKDC_HUMAN		0.00961657	0.00961657	0.508192	0.401378	47.2918	0.000283173	0.00389079	1
K2410@AHNK_HUMAN		0.00961657	0.865097	0.645404	0.362344	1.15209	0.496631	0.5	0
K480@STRP2_HUMAN		0.131565	0.141351	0.00961657	0.123296	0.48701	0.166989	0.5	0
K1508@RRP5_HUMAN		0.0726556	0.00961657	0.462646	0.172858	7.72442	0.0390064	0.23438	1
K294@RHDF1_HUMAN		0.840465	1.13763	1.11656	0.799038	0.968404	0.420107	0.5	0
K385@TNPO1_HUMAN		1.09213	0.96748	1.02528	0.00961657	0.502472	0.175832	0.5	0
K50@PLD1_HUMAN		0.510489	0.675047	0.00961657	0.613952	0.52598	0.189291	0.5	0
K477@TGFR2_HUMAN		0.00961657	0.437488	0.00961657	0.290393	0.671005	0.271041	0.5	0
K39@CNIH1_HUMAN		1.9936	2.44629	4.22234	3.453	1.72872	0.355582	0.5	0
K492@NECT3_HUMAN		1.36937	1.68404	1.63068	1.7519	1.1078	0.479248	0.5	0
K63@RS27A_HUMAN		947.667	890.186	1148.17	1326.46	1.34648	0.44515	0.5	0
K66@UB2D3_HUMAN		0.344437	0.356637	0.00961657	0.233066	0.346158	0.0891781	0.417718	0
K63@UB2D3_HUMAN		7.86201	4.6825	2.28976	5.39747	0.612796	0.238667	0.5	0
K250@VAT1_HUMAN		6.31598	5.23566	6.46239	11.3298	1.54023	0.396299	0.5	0
K227@C99L2_HUMAN		5.48836	6.75407	2.72404	17.6377	1.66321	0.369051	0.5	0
K2991@PRKDC_HUMAN		0.00961657	0.261899	0.00961657	0.300012	1.14037	0.492096	0.5	0
K180@HDGF_HUMAN		0.173223	0.00961657	0.429697	0.349059	4.25924	0.113374	0.45712	0
K100@RELL1_HUMAN		7.05211	3.1957	3.09588	7.92207	1.07515	0.466004	0.5	0
K182@NIBA2_HUMAN		3.65797	2.93198	2.6807	5.90733	1.3032	0.457178	0.5	0
K501@COPB_HUMAN		0.716892	0.561525	1.08381	0.602723	1.31923	0.452671	0.5	0
K1078@AT2B1_HUMAN		4.18775	3.77338	3.48832	8.4606	1.50091	0.405596	0.5	0
K80@ZDH13_HUMAN		0.344442	0.321834	1.15924	2.41008	5.35712	0.0775083	0.39228	0
K850@E41L1_HUMAN		0.00961657	0.155474	0.00961657	0.552538	3.40513	0.158495	0.498662	0
K319@LMNA_HUMAN		3.90105	1.06176	0.349316	1.73898	0.420789	0.129515	0.475105	0
K186@RAD18_HUMAN		2.68442	2.55413	3.24518	3.19464	1.22931	0.478759	0.5	0
K136@PGRC1_HUMAN		0.489261	0.703005	0.00961657	0.992257	0.84031	0.35964	0.5	0
K113@AN32E_HUMAN		0.00961657	0.00961657	0.417261	0.538553	49.6962	0.000238496	0.00351136	1
K639@NUCL_HUMAN		1.5344	0.758862	0.705768	1.44851	0.939396	0.406931	0.5	0
K113@ACTB_HUMAN		1.43757	1.72128	1.61723	0.805756	0.767046	0.32244	0.5	0
K171@HSPB1_HUMAN		1.06822	0.696265	1.22259	3.41631	2.62903	0.223588	0.5	0
K272@IF2B3_HUMAN		0.00961657	0.3652	0.624888	0.00961657	1.69284	0.362874	0.5	0
K219@DBLOH_HUMAN		0.586095	0.643914	0.604978	0.454618	0.861454	0.370026	0.5	0
K1096@TOP2A_HUMAN		0.0899618	0.00961657	0.632855	0.00961657	6.45191	0.0553622	0.302636	0
K230@MOT7_HUMAN		0.461981	0.642449	2.82608	2.05798	4.42224	0.106805	0.445199	0
K1034@ZN451_HUMAN		0.00961657	0.00961657	0.31718	0.152856	24.4388	0.00230304	0.0191394	1
K402@LAT4_HUMAN		0.0480702	0.00961657	0.00961657	0.234102	4.22486	0.114829	0.45712	0
K19@TM50A_HUMAN		0.322861	0.371171	0.326299	0.00961657	0.484006	0.165273	0.5	0
K164@SAE2_HUMAN		5.32961	6.13298	6.42959	1.56025	0.697036	0.285243	0.5	0
K285@RAI3_HUMAN		10.7648	11.6756	13.6134	19.0355	1.45492	0.416853	0.5	0
K39@RAGP1_HUMAN		0.465232	0.00961657	0.00961657	0.299279	0.650513	0.259734	0.5	0
K307@CUED1_HUMAN		0.771323	0.629278	0.297312	0.285843	0.416361	0.127048	0.475105	0
K349@TM9S2_HUMAN		0.00961657	0.00961657	0.250482	0.722144	50.5703	0.000224417	0.00340091	1
K664@UBP11_HUMAN		0.00961657	0.00961657	0.348038	0.301844	33.7897	0.000860355	0.00826593	1
K159@TOPRS_HUMAN		1.13016	2.09842	0.00961657	0.286965	0.0918611	0.00239115	0.0196341	-1
K71@OTUB1_HUMAN		3.39266	2.74223	1.60948	3.11269	0.769724	0.323832	0.5	0
K190@NOSTN_HUMAN		0.874698	0.786339	0.908894	1.06884	1.19067	0.4906	0.5	0
K1597@P3C2A_HUMAN		0.480482	0.374136	1.14797	1.48366	3.07931	0.182167	0.5	0
K21@NRSN2_HUMAN		0.303547	0.506453	0.411119	0.789202	1.48188	0.410203	0.5	0
K117@DHB12_HUMAN		0.585355	0.457503	1.11265	1.59921	2.60042	0.226641	0.5	0
K221@TPM3_HUMAN		0.604658	0.00961657	0.407797	0.00961657	0.679523	0.275708	0.5	0
K209@LMNB1_HUMAN		1.00505	1.03678	1.07087	0.277236	0.660244	0.265116	0.5	0
K452@MIB1_HUMAN		0.110719	0.00961657	0.00961657	0.392316	3.34011	0.162869	0.5	0
K122@PSMD4_HUMAN		5.27394	4.92084	5.43268	6.59152	1.17945	0.494111	0.5	0
K252@PDIA3_HUMAN		0.00961657	0.388838	0.707893	0.34107	2.63258	0.223214	0.5	0
K309@PDLI1_HUMAN		0.23796	0.216056	0.00961657	0.00961657	0.0423623	0.0001156	0.00216593	-1
K316@KCNK1_HUMAN		1.96094	2.05846	2.78896	4.09531	1.71276	0.358801	0.5	0
K596@SC5A3_HUMAN		0.658667	1.35447	0.432277	1.57539	0.997284	0.432923	0.5	0
K96@DYHC1_HUMAN		0.340414	0.00961657	0.694052	1.0096	4.86717	0.0912915	0.422407	0
K587@LETM1_HUMAN		0.524775	0.343668	0.00961657	0.27834	0.331578	0.0817047	0.403656	0
K604@PARP4_HUMAN		0.677023	0.234441	0.875694	0.896056	1.94385	0.315842	0.5	0
K529@ANFY1_HUMAN		0.00961657	0.00961657	0.40512	0.360222	39.7929	0.000506851	0.0059058	1
K84@BASP1_HUMAN		0.00961657	0.00961657	0.269341	0.260186	27.532	0.00161904	0.0139035	1
K167@GDIR1_HUMAN		0.00961657	0.00961657	0.436981	0.595049	53.6589	0.00018214	0.00300312	1
K25@LAT1_HUMAN		2.27975	2.8474	0.00961657	0.685694	0.135613	0.00846799	0.0610228	-1
K135@NP1L1_HUMAN		2.38677	0.00961657	0.989664	1.06976	0.859388	0.369019	0.5	0
K38@BASP1_HUMAN		0.353388	0.226173	0.627011	0.689292	2.27121	0.266286	0.5	0
K548@CAN1_HUMAN		0.00961657	0.229572	0.339333	0.215795	2.32088	0.259722	0.5	0
K853@PSMD1_HUMAN		0.19455	0.00961657	0.353492	0.69737	5.14708	0.0830505	0.406395	0
K264@PLPP2_HUMAN		1.80653	1.4559	1.23484	1.83107	0.939763	0.4071	0.5	0
K597@HSP7C_HUMAN		3.65847	2.20808	1.87926	2.38969	0.727678	0.301711	0.5	0
K510@VANG1_HUMAN		0.00961657	0.441949	0.888476	0.6742	3.46058	0.154891	0.49829	0
K43@DKC1_HUMAN		0.0920853	0.230109	0.456307	0.672974	3.50497	0.152084	0.49829	0
K39@DKC1_HUMAN		0.636747	0.774887	0.711033	0.946662	1.17431	0.49573	0.5	0
K122@STAM2_HUMAN		4.87902	3.58103	1.80697	3.97497	0.683441	0.277849	0.5	0
K148@GSTO1_HUMAN		0.00961657	0.00961657	0.890871	1.0007	98.3493	1.83e-05	0.000661303	1
K53@DEST_HUMAN		0.00961657	0.00961657	0.423114	0.780407	62.5754	0.0001046	0.00203377	1
K522@AAAT_HUMAN		37.81	26.6829	2.51732	3.37145	0.0913087	0.00234161	0.0193042	-1
K113@UBP5_HUMAN		0.93847	0.00961657	0.00961657	1.0675	1.1361	0.490429	0.5	0
K119@RDH11_HUMAN		0.534095	0.545486	0.00961657	1.55298	1.44741	0.418732	0.5	0
K182@ZNG1F_HUMAN		0.00961657	0.00961657	0.36635	0.356042	37.5597	0.000612507	0.00645942	1
K208@LMNA_HUMAN		0.00961657	0.00961657	0.394077	0.315629	36.9002	0.000648786	0.00671933	1
K102@NAPEP_HUMAN		0.00961657	0.563808	0.937189	1.01577	3.40578	0.158452	0.498662	0
K508@UBP5_HUMAN		0.00961657	0.00961657	0.66759	0.727594	72.5406	6.03e-05	0.00139552	1
K199@RPC4_HUMAN		0.205462	0.436312	0.460929	0.246129	1.10173	0.47681	0.5	0
K483@IF2B1_HUMAN		0.402317	0.256882	0.429393	0.872726	1.97531	0.310553	0.5	0
K502@PDIA1_HUMAN		0.207221	0.00961657	0.463515	0.57005	4.76654	0.094521	0.428802	0
K161@P4K2B_HUMAN		0.232086	0.235561	0.00961657	0.708067	1.53467	0.397597	0.5	0
K566@SC5A3_HUMAN		1.32071	1.03779	0.00961657	0.545991	0.235577	0.0380409	0.229246	-1
K317@T185A_HUMAN		0.00961657	0.569796	0.00961657	0.445225	0.785004	0.331728	0.5	0
K66@UBE2B_HUMAN		0.526889	1.42293	0.00961657	0.587967	0.306481	0.0692716	0.364206	0
K225@RUVB1_HUMAN		0.461016	0.261565	0.549508	0.136937	0.949991	0.411779	0.5	0
K305@EMB_HUMAN		0.420439	0.38376	0.00961657	0.00961657	0.0239159	7.87e-06	0.000360372	-1
K37@NOP58_HUMAN		0.810344	0.821322	0.681339	0.427554	0.679608	0.275755	0.5	0
K76@TOPRS_HUMAN		2.45356	3.23191	1.77266	1.0371	0.4942	0.171099	0.5	0
K728@MRP2_HUMAN		13.472	12.5817	3.00705	0.79706	0.14601	0.0105571	0.0742604	-1
K879@DDB1_HUMAN		0.00961657	0.372265	0.00961657	0.439203	1.17528	0.495422	0.5	0
K249@ACSL3_HUMAN		0.00961657	0.71854	0.00961657	0.747536	1.03982	0.451259	0.5	0
K277@AL3A1_HUMAN		0.00961657	0.390163	0.469905	0.00961657	1.19947	0.487869	0.5	0
K367@AL1A1_HUMAN		0.454691	0.376053	0.00961657	0.00961657	0.0231517	6.68e-06	0.00031274	-1
K131@FBRL_HUMAN		0.42488	0.303037	0.554654	0.00961657	0.775186	0.326664	0.5	0
K2609@AHNK_HUMAN		1.33838	1.45063	1.41528	1.04153	0.88089	0.379434	0.5	0
K1225@AHNK_HUMAN		0.473635	0.417799	0.00961657	1.12036	1.26759	0.467409	0.5	0
K441@S20A1_HUMAN		0.229076	0.00961657	0.407764	0.352872	3.18668	0.173863	0.5	0
K23@SUMO1_HUMAN		1.5121	1.47294	2.37109	1.20179	1.19693	0.488654	0.5	0
K161@SP16H_HUMAN		0.00961657	0.256299	0.296334	0.00961657	1.15055	0.496039	0.5	0
K146@HGS_HUMAN		0.00961657	0.17845	0.00961657	0.73247	3.94587	0.12762	0.475105	0
K238@PICAL_HUMAN		0.386052	0.30842	0.00961657	0.395359	0.583142	0.221907	0.5	0
K597@ENPL_HUMAN		0.00961657	0.534278	0.911292	0.216061	2.07274	0.294924	0.5	0
K95@ST65G_HUMAN		0.346921	0.333346	0.847965	0.288729	1.67095	0.367423	0.5	0
K11@SUMO3_HUMAN		9.91199	14.5293	18.4383	5.74278	0.989352	0.429433	0.5	0
K11@SUMO2_HUMAN		69.8271	105.793	144.936	38.8568	1.04654	0.454096	0.5	0
K427@PHF2_HUMAN		1.03012	0.63609	0.00961657	0.596429	0.363726	0.0983911	0.431112	0
K448@MOT4_HUMAN		10.0835	7.64365	6.28894	8.18163	0.816295	0.34765	0.5	0
K474@EIF3C_HUMAN		0.359839	0.00961657	0.00961657	0.236861	0.667135	0.268914	0.5	0
K502@TERA_HUMAN		2.92546	2.52969	2.94508	3.23403	1.13271	0.489106	0.5	0
K212@PSME3_HUMAN		0.325691	1.3626	0.437938	1.1237	0.924976	0.400269	0.5	0
K312@ANXA1_HUMAN		6.76722	6.87476	7.4	2.40595	0.718807	0.296972	0.5	0
K233@LMNA_HUMAN		3.15959	2.41506	2.9402	1.75916	0.842988	0.360964	0.5	0
K27@SAHH2_HUMAN		0.647894	0.540446	0.00961657	0.00961657	0.0161849	1.01e-06	8.3e-05	-1
K290@MB12B_HUMAN		0.520555	0.422427	0.363829	0.375964	0.784525	0.331482	0.5	0
K1047@KPBB_HUMAN		1.63544	1.17412	2.42487	1.76667	1.49189	0.407771	0.5	0
K20@F234A_HUMAN		0.00961657	0.399095	0.00961657	0.327038	0.823698	0.351368	0.5	0
K15@F234A_HUMAN		1.48841	1.0741	0.428982	0.576905	0.392539	0.113912	0.45712	0
K503@TCRG1_HUMAN		4.07307	3.06437	5.60146	1.18716	0.951129	0.412297	0.5	0
K327@EZH1_HUMAN		0.00961657	0.00961657	0.417424	0.231998	33.7658	0.000862288	0.00826593	1
K1083@IQGA1_HUMAN		0.00961657	0.243371	0.00961657	0.266692	1.09218	0.472957	0.5	0
K214@G3BP1_HUMAN		2.19158	2.17212	4.10491	1.11768	1.19683	0.488685	0.5	0
K117@TOP1_HUMAN		1.71997	0.344217	1.34037	0.237203	0.764259	0.320989	0.5	0
K65@BASP1_HUMAN		0.0890461	0.00961657	0.460977	0.572596	10.4758	0.0203951	0.135595	1
K976@S12A2_HUMAN		2.05705	0.396078	0.00961657	0.781064	0.322316	0.0770484	0.391125	0
K10@PRS6B_HUMAN		1.10659	0.916947	0.00961657	0.00961657	0.00950471	4.53e-08	7.19e-06	-1
K280@TBA3C_HUMAN		0.737548	0.755245	1.06699	0.931522	1.33877	0.44726	0.5	0
K280@TBA1C_HUMAN		0.781728	0.680434	0.873666	0.791579	1.13889	0.49152	0.5	0
K1595@U520_HUMAN		1.72427	0.438815	0.00961657	0.299867	0.143075	0.00994216	0.0704151	-1
K818@EPS15_HUMAN		2.03565	1.59517	0.826194	0.923601	0.481929	0.164088	0.5	0
K1272@MRP1_HUMAN		0.149733	0.248442	0.749048	2.67381	8.59636	0.0313165	0.193244	1
K1154@S4A7_HUMAN		2.22167	0.394247	0.394448	0.401068	0.304106	0.0681267	0.360024	0
K47@UBQL1_HUMAN		12.9252	12.1261	23.0541	18.5594	1.66114	0.369489	0.5	0
K3837@HUWE1_HUMAN		0.164527	0.201512	0.00961657	0.0896512	0.271195	0.0529085	0.291563	0
K92@SMAGP_HUMAN		52.4744	40.4618	23.9925	22.0427	0.495343	0.171753	0.5	0
K336@SAP_HUMAN		6.43625	4.29361	2.44102	4.03686	0.603725	0.233556	0.5	0
K347@GCP60_HUMAN		0.00961657	0.00961657	0.368741	1.22179	82.6975	3.64e-05	0.00103986	1
K127@TM169_HUMAN		1.91086	1.90231	0.998472	1.18536	0.572707	0.215978	0.5	0
K336@SAE2_HUMAN		0.316407	0.448312	0.490424	0.29541	1.02761	0.446062	0.5	0
K189@UBP14_HUMAN		0.208577	0.00961657	0.455816	0.430351	4.06138	0.122101	0.470252	0
K448@SYSC_HUMAN		0.291769	0.233608	0.00961657	0.282441	0.555901	0.2064	0.5	0
K656@NED4L_HUMAN		1.61009	1.80142	1.51964	3.45931	1.45946	0.415724	0.5	0
K240@PSB4_HUMAN		0.496032	0.665435	0.477891	0.880609	1.16964	0.497207	0.5	0
K103@RELL1_HUMAN		4.13084	3.22112	1.33798	2.0609	0.462309	0.152912	0.49829	0
K80@GSH0_HUMAN		0.00961657	0.00961657	0.317884	0.846601	60.5458	0.000118006	0.00219108	1
K386@GCP60_HUMAN		1.41372	1.15184	1.91706	4.42763	2.47302	0.240952	0.5	0
K538@HIF1A_HUMAN		0.407506	1.07381	0.00961657	0.494535	0.34034	0.0861756	0.411771	0
K2123@GCN1_HUMAN		0.00961657	0.00961657	0.139222	0.35815	25.8601	0.00195129	0.016482	1
K136@CX066_HUMAN		3.59809	2.76272	1.35339	0.531465	0.296323	0.0644156	0.343627	0
K387@UIMC1_HUMAN		0.00961657	0.00961657	0.419686	0.431176	44.2394	0.000355637	0.00463903	1
K289@TTL12_HUMAN		0.00961657	0.00961657	0.448197	0.364942	42.278	0.000414347	0.00520713	1
K1180@M3K1_HUMAN		0.432377	0.00961657	0.623556	0.436556	2.39848	0.249906	0.5	0
K229@STR3N_HUMAN		3.91313	4.27435	2.4113	6.11539	1.04143	0.45194	0.5	0
K464@HNRPU_HUMAN		2.18121	0.918828	0.00961657	1.6336	0.530063	0.191628	0.5	0
K237@TM192_HUMAN		0.00961657	0.102328	0.385435	0.468206	7.62553	0.0400287	0.239128	1
K917@MAP1B_HUMAN		0.00961657	0.151899	0.225516	0.321381	3.38603	0.159763	0.5	0
K39@CAV1_HUMAN		0.00961657	0.146473	0.00961657	0.179023	1.20853	0.485076	0.5	0
K336@TRM1L_HUMAN		0.00961657	0.00961657	0.18864	0.290033	24.8879	0.00218393	0.0182971	1
K779@ZN451_HUMAN		3.99121	3.84518	10.297	2.02372	1.57224	0.388948	0.5	0
K949@TOP2A_HUMAN		0.00961657	0.237014	0.00961657	0.314673	1.31488	0.45389	0.5	0
K191@RB27B_HUMAN		0.626384	0.473321	0.00961657	0.452183	0.41993	0.129036	0.475105	0
K1360@PTPRK_HUMAN		0.115311	0.00961657	0.00961657	0.213468	1.78572	0.34441	0.5	0
K1672@ABCA3_HUMAN		4.87929	4.39714	2.89277	2.27889	0.557506	0.207316	0.5	0
K283@HS90A_HUMAN		2.30148	2.40785	2.65501	2.37782	1.06869	0.463341	0.5	0
K233@ACTN4_HUMAN		3.14654	2.07597	0.778952	1.40757	0.418674	0.128336	0.475105	0
K91@CHRD1_HUMAN		0.560607	0.618106	0.00961657	0.00961657	0.0163171	1.05e-06	8.33e-05	-1
K89@CHRD1_HUMAN		0.00961657	0.649612	0.549994	0.28494	1.26653	0.467719	0.5	0
K838@MYO19_HUMAN		1.26656	1.1093	1.1424	1.58597	1.14837	0.495198	0.5	0
K431@UGDH_HUMAN		1.26465	0.685266	0.482368	0.00961657	0.25231	0.044795	0.260063	-1
K430@UGDH_HUMAN		0.752441	1.18909	0.387122	0.00961657	0.204343	0.0266744	0.169157	-1
K725@FANCI_HUMAN		0.398959	0.0963963	0.00961657	0.563297	1.15657	0.498354	0.5	0
K126@COTL1_HUMAN		14.0272	19.9058	22.3369	6.44334	0.848149	0.363509	0.5	0
K1406@MTOR_HUMAN		0.00961657	0.00961657	0.304188	0.281888	30.4722	0.00118866	0.0105263	1
K38@HMCS1_HUMAN		0.281037	0.00961657	0.00961657	0.282861	1.00627	0.436852	0.5	0
K139@VIME_HUMAN		0.00961657	0.423676	0.571048	0.703851	2.94235	0.193566	0.5	0
K252@S12A2_HUMAN		22.6392	5.4042	0.726004	2.59197	0.118316	0.00554483	0.0411076	-1
K40@S10A6_HUMAN		0.784467	1.12616	1.37358	4.04958	2.83842	0.202876	0.5	0
K346@SAE2_HUMAN		2.81669	2.37617	2.27275	1.07329	0.644353	0.256315	0.5	0
K911@DIAP1_HUMAN		0.417277	0.59168	0.55108	0.00961657	0.555719	0.206296	0.5	0
K73@TM237_HUMAN		0.00961657	0.422932	0.00961657	0.462159	1.09069	0.472351	0.5	0
K35@S10A6_HUMAN		0.80801	0.867554	0.00961657	0.825683	0.498518	0.173569	0.5	0
K105@RL17_HUMAN		0.00961657	0.00961657	0.394726	0.937899	69.2879	7.17e-05	0.00155593	1
K72@HS90B_HUMAN		0.245459	0.15571	0.00961657	0.00961657	0.0479427	0.000196607	0.00313518	-1
K170@COPE_HUMAN		0.327048	0.356736	0.00961657	0.00961657	0.0281275	1.75e-05	0.000657268	-1
K2021@CHD6_HUMAN		0.264562	0.348131	0.420309	0.224588	1.05256	0.456627	0.5	0
K297@FEN1_HUMAN		0.189777	0.00961657	0.00961657	0.185079	0.976438	0.423702	0.5	0
K59@CYBP_HUMAN		0.412136	0.00961657	0.00961657	0.501061	1.21085	0.484367	0.5	0
K89@SCAM1_HUMAN		0.988648	0.818762	0.00961657	0.371223	0.21071	0.0288506	0.180185	-1
K122@4F2_HUMAN		0.0795719	0.446	0.408292	1.71347	4.03707	0.123236	0.472092	0
K361@HSP7C_HUMAN		0.433641	0.503528	0.474054	0.555909	1.09901	0.475719	0.5	0
K125@SQOR_HUMAN		0.367815	0.468752	0.00961657	0.319829	0.393807	0.114605	0.45712	0
K422@SPART_HUMAN		0.531959	0.00961657	0.329638	0.742669	1.97998	0.309778	0.5	0
K330@TFE3_HUMAN		1.64672	1.77699	1.8918	0.00961657	0.555369	0.206096	0.5	0
K693@EIF3A_HUMAN		0.499174	0.00961657	0.475424	0.00961657	0.95332	0.413293	0.5	0
K689@EIF3A_HUMAN		0.515028	0.812265	0.654008	0.00961657	0.499984	0.174408	0.5	0
K34@PRS10_HUMAN		0.937365	0.486237	0.00961657	1.21328	0.859018	0.368838	0.5	0
K539@XRCC6_HUMAN		0.00961657	0.186803	0.00961657	0.534761	2.77151	0.209198	0.5	0
K352@HM13_HUMAN		0.00961657	0.183552	0.479183	1.28455	9.13053	0.0275653	0.173204	1
K149@ITAV_HUMAN		0.00961657	0.00961657	0.315741	0.236883	28.7329	0.00142307	0.0123753	1
K234@TF3C3_HUMAN		0.00961657	0.00961657	0.116473	0.268837	20.0336	0.00404202	0.0306272	1
K561@SC5A3_HUMAN		0.709593	0.786494	0.444548	0.399503	0.564173	0.211118	0.5	0
K90@EF2_HUMAN		0.00961657	0.00961657	0.342268	0.571176	47.4932	0.000279058	0.00385998	1
K513@TM87B_HUMAN		0.00961657	0.0682378	0.00961657	0.612454	7.99018	0.0364234	0.221441	1
K628@KPCA_HUMAN		0.00961657	0.329715	0.274806	0.802385	3.17444	0.174783	0.5	0
K867@SETB1_HUMAN		41.8664	21.2594	18.4128	15.8818	0.543273	0.199186	0.5	0
K272@TTC1_HUMAN		0.335893	0.70254	1.31538	0.937048	2.16906	0.280521	0.5	0
K954@DIAP1_HUMAN		0.00961657	0.499781	0.00961657	0.212442	0.435924	0.137992	0.487286	0
K700@LMBL2_HUMAN		14.6712	6.60198	8.56083	1.38004	0.467296	0.155748	0.49829	0
K543@HSP74_HUMAN		0.00961657	0.00961657	0.207849	0.246642	23.6306	0.00253862	0.0205988	1
K834@ITB4_HUMAN		0.712377	0.404292	0.463947	0.00961657	0.424086	0.131355	0.476626	0
K134@CHM2B_HUMAN		0.262707	0.423168	0.598981	0.00961657	0.88733	0.382521	0.5	0
K319@EFNB1_HUMAN		1.81015	1.53614	0.941598	0.910224	0.553396	0.20497	0.5	0
K163@SKP1_HUMAN		0.685235	0.667186	1.07593	0.735366	1.3393	0.447116	0.5	0
K277@S29A2_HUMAN		0.470529	0.290552	0.418327	1.15121	2.06225	0.296553	0.5	0
K214@RS3_HUMAN		544.176	555.325	738.287	571.156	1.19094	0.490513	0.5	0
K37@XCT_HUMAN		5.57625	4.95366	4.07506	7.33855	1.08392	0.469598	0.5	0
K370@ASXL2_HUMAN		23.3494	7.82832	4.5249	5.47072	0.320602	0.0761953	0.388906	0
K1860@RBP2_HUMAN		0.904658	1.014	0.888345	0.00961657	0.468015	0.156156	0.49829	0
K186@PRS7_HUMAN		0.00961657	0.264799	0.00961657	0.228217	0.86669	0.372574	0.5	0
K36@CFA36_HUMAN		0.186958	0.00961657	0.564702	0.136826	3.56877	0.148171	0.49829	0
K131@SYRC_HUMAN		0.00961657	0.357197	0.488163	0.00961657	1.35703	0.442282	0.5	0
K583@EPHA2_HUMAN		0.394649	0.00961657	0.620938	0.822884	3.57147	0.148008	0.49829	0
K21@PP2AB_HUMAN		0.0735743	0.373459	0.00961657	0.323248	0.74461	0.310687	0.5	0
K66@E41L1_HUMAN		1.73955	1.04752	0.00961657	0.906096	0.328557	0.0801778	0.401083	0
K277@FHL2_HUMAN		0.00961657	0.00961657	0.158048	0.421195	30.1169	0.0012324	0.0108084	1
K1304@CHD4_HUMAN		0.46297	0.421059	0.79563	0.00961657	0.910883	0.393685	0.5	0
K20@DKC1_HUMAN		0.388462	0.351645	0.542362	0.817794	1.83778	0.334624	0.5	0
K1265@MRP1_HUMAN		0.198592	0.00961657	0.00961657	0.31153	1.54243	0.395789	0.5	0
K38@RECQ1_HUMAN		0.0877792	0.0854922	0.00961657	0.152259	0.934231	0.404554	0.5	0
K96@ZDH20_HUMAN		4.81878	3.91895	1.97754	2.37223	0.497815	0.173167	0.5	0
K1825@VP13A_HUMAN		0.275604	0.242003	0.00961657	0.278949	0.557499	0.207312	0.5	0
K181@CAVN1_HUMAN		2.49545	0.977068	0.869749	1.71115	0.743234	0.309961	0.5	0
K68@SOX9_HUMAN		0.00961657	0.364548	0.00961657	0.568341	1.54466	0.395271	0.5	0
K33@CYRIB_HUMAN		0.551859	0.00961657	0.881342	0.78029	2.9594	0.192095	0.5	0
K2265@VP13C_HUMAN		0.560663	0.588674	0.00961657	0.533334	0.472403	0.158655	0.498662	0
K562@MAP1B_HUMAN		0.00961657	0.00961657	0.535613	0.294944	43.1836	0.000385869	0.00493961	1
K1621@CLH1_HUMAN		0.967285	0.765317	1.13147	1.05493	1.26192	0.469069	0.5	0
K400@FAF2_HUMAN		0.00961657	0.676788	1.21999	2.58563	5.54427	0.072978	0.378694	0
K253@IPYR_HUMAN		0.432823	0.221831	0.56986	0.00961657	0.885166	0.381485	0.5	0
K41@STMN1_HUMAN		0.380947	0.209594	0.00961657	0.178189	0.318023	0.0749168	0.384088	0
K260@TKT_HUMAN		1.47829	1.43511	0.85859	1.24155	0.720856	0.298069	0.5	0
K779@OSMR_HUMAN		0.00961657	0.074508	0.00961657	0.225404	2.79372	0.20707	0.5	0
K3497@DYHC1_HUMAN		0.650073	0.562437	1.29811	0.00961657	1.07853	0.467392	0.5	0
K39@TYB4_HUMAN		1.05197	0.894684	1.18659	1.16599	1.20852	0.48508	0.5	0
K39@TYB10_HUMAN		0.00961657	0.00961657	0.43372	0.288028	37.5263	0.000614288	0.00645942	1
K1415@TPR_HUMAN		0.00961657	1.41936	1.96454	0.00961657	1.38152	0.435727	0.5	0
K214@ZFN2B_HUMAN		0.00961657	0.949509	0.469661	1.28054	1.82479	0.33703	0.5	0
K460@KIF4A_HUMAN		12.8931	9.2441	4.91056	0.885398	0.26182	0.0488191	0.275238	-1
K504@FLVC2_HUMAN		0.130113	0.00961657	0.00961657	0.378923	2.78065	0.208319	0.5	0
K362@PSMD6_HUMAN		0.177273	0.416225	0.00961657	0.0892584	0.166597	0.0154161	0.105207	-1
K256@HMOX1_HUMAN		0.00961657	0.00961657	0.626821	0.60606	64.1019	9.57e-05	0.00191532	1
K184@E41L2_HUMAN		0.190881	0.119562	0.00961657	0.00961657	0.061954	0.000558168	0.00611906	-1
K356@ENPL_HUMAN		0.00961657	0.369281	0.901273	0.27799	3.11235	0.179555	0.5	0
K225@DNJB6_HUMAN		0.00961657	0.00961657	0.481542	0.356201	43.5572	0.000374824	0.0048282	1
K315@DYN2_HUMAN		0.00961657	0.207966	0.00961657	0.196662	0.948051	0.410894	0.5	0
K400@TM237_HUMAN		3.35326	0.42964	1.28657	1.07547	0.624397	0.245179	0.5	0
K1355@MAP1B_HUMAN		0.192369	0.00961657	0.00961657	0.202978	1.05252	0.45661	0.5	0
K353@NUP50_HUMAN		6.5011	7.68278	6.51244	2.21627	0.615397	0.240129	0.5	0
K244@DNLI1_HUMAN		0.263202	0.347754	0.709611	0.22392	1.52799	0.399163	0.5	0
K810@BMS1_HUMAN		2.20058	0.257618	5.95994	1.31842	2.96085	0.191971	0.5	0
K101@HMGN5_HUMAN		0.788297	0.965451	1.44625	0.201894	0.939784	0.407109	0.5	0
K385@TOM1_HUMAN		1.42841	1.44042	1.5879	1.75189	1.16417	0.498948	0.5	0
K1837@AHNK_HUMAN		0.0991346	0.139982	0.00961657	0.00961657	0.0804343	0.00149342	0.0129325	-1
K588@TAXB1_HUMAN		1.05459	1.08697	0.00961657	1.0953	0.51594	0.183542	0.5	0
K126@CD9_HUMAN		0.00961657	0.178825	0.00961657	0.228849	1.26546	0.468032	0.5	0
K103@FCHO2_HUMAN		0.176324	0.196764	0.197323	0.257038	1.21784	0.482233	0.5	0
K238@HS90A_HUMAN		0.170163	0.00961657	0.175436	0.588548	4.24957	0.113781	0.45712	0
K193@ENOA_HUMAN		0.657002	0.00961657	0.631237	0.00961657	0.96135	0.416931	0.5	0
K146@DPYL2_HUMAN		0.425139	0.199845	0.00961657	0.219661	0.366853	0.100053	0.434123	0
K125@PPIA_HUMAN		1.12221	1.12905	0.00961657	0.926681	0.415898	0.126791	0.475105	0
K178@PSMD2_HUMAN		1.08682	0.92616	0.700043	0.861055	0.775517	0.326835	0.5	0
K341@PPIL4_HUMAN		0.127273	0.142214	0.00961657	0.00961657	0.0713695	0.000960834	0.00900126	-1
K59@ARF5_HUMAN		0.00961657	0.271942	0.00961657	0.282136	1.0362	0.449725	0.5	0
K216@BUB3_HUMAN		0.00961657	0.486713	0.00961657	0.218705	0.46002	0.151612	0.49829	0
K173@FRIH_HUMAN		0.204876	0.298445	0.00961657	0.267395	0.550367	0.20324	0.5	0
K67@UB2L3_HUMAN		0.347746	0.308767	0.00961657	1.06293	1.6337	0.375348	0.5	0
K565@XRCC6_HUMAN		0.00961657	0.00961657	0.415987	0.211622	32.6317	0.000960431	0.00900126	1
K145@RB11A_HUMAN		1.47613	1.57092	0.00961657	2.78468	0.917053	0.396576	0.5	0
K145@RB11B_HUMAN		0.00961657	0.383256	0.00961657	0.48789	1.26633	0.467777	0.5	0
K51@XRCC5_HUMAN		2.1558	2.03934	3.97186	1.68851	1.34927	0.44439	0.5	0
K95@AGR2_HUMAN		1.83718	2.45884	2.08193	2.03116	0.957418	0.415153	0.5	0
K63@PSMD7_HUMAN		1.19238	0.00961657	1.8326	2.30942	3.44595	0.155831	0.49829	0
K149@E41L1_HUMAN		0.147069	0.586328	0.00961657	0.243711	0.345417	0.0887941	0.417461	0
K2792@RBP2_HUMAN		216.081	216.784	190.16	35.436	0.52117	0.186537	0.5	0
K121@MEP50_HUMAN		0.576181	0.507145	0.620469	0.456493	0.994125	0.431536	0.5	0
K297@TBB5_HUMAN		0.00961657	0.360723	0.44643	0.274501	1.94668	0.315362	0.5	0
K681@PKP4_HUMAN		0.410065	0.239787	0.304151	0.268512	0.88122	0.379593	0.5	0
K114@RL13A_HUMAN		0.00961657	0.647732	0.00961657	0.361683	0.564845	0.211501	0.5	0
K86@CAV1_HUMAN		0.00961657	0.24684	0.00961657	0.773299	3.05282	0.184299	0.5	0
K88@FEN1_HUMAN		0.00961657	0.00961657	0.542664	0.50172	54.3013	0.000174606	0.00292571	1
K340@MK01_HUMAN		0.159103	0.242324	0.00961657	0.00961657	0.0479118	0.000196073	0.00313518	-1
K135@NUP37_HUMAN		0.00961657	0.00961657	0.903345	0.935315	95.5985	2.05e-05	0.000728642	1
K155@ARPC3_HUMAN		0.00961657	0.170057	0.00961657	0.909566	5.11583	0.0839198	0.406395	0
K361@UBA3_HUMAN		0.213681	0.228823	0.00961657	0.209775	0.495796	0.172012	0.5	0
K3151@RBP2_HUMAN		0.686512	0.393637	0.37096	0.263172	0.587078	0.22414	0.5	0
K313@GNAI2_HUMAN		0.336241	0.298207	0.00961657	0.471651	0.758561	0.318015	0.5	0
K322@ETV4_HUMAN		0.381063	0.586543	1.20522	0.434507	1.69462	0.362507	0.5	0
K737@SMCA1_HUMAN		0.0720695	0.0662979	0.00961657	0.180694	1.3754	0.437352	0.5	0
K79@PSA_HUMAN		0.00961657	0.317142	0.439035	0.467182	2.77335	0.20902	0.5	0
K106@ARRD1_HUMAN		0.295117	0.00961657	0.00961657	0.473052	1.5839	0.386315	0.5	0
K34@S4A7_HUMAN		6.41549	4.68188	0.00961657	5.10229	0.460642	0.151965	0.49829	0
K1475@PCM1_HUMAN		0.839038	0.72828	0.431267	1.03535	0.935751	0.405254	0.5	0
K263@STAR3_HUMAN		0.00961657	0.583336	0.00961657	0.523603	0.899262	0.388202	0.5	0
K28@PPIA_HUMAN		0.726264	0.150912	0.00961657	0.472055	0.549116	0.202525	0.5	0
K284@PABP4_HUMAN		0.292381	0.254584	0.264844	0.00961657	0.501788	0.17544	0.5	0
K284@PABP1_HUMAN		0.320295	0.297697	0.38555	0.411017	1.28896	0.461233	0.5	0
K281@ANXA1_HUMAN		0.489132	0.412276	0.00961657	0.606002	0.682953	0.277582	0.5	0
K67@S12A7_HUMAN		0.809895	2.25133	0.472787	2.48535	0.966325	0.419172	0.5	0
K296@RHDF2_HUMAN		0.222094	0.89009	0.00961657	0.764511	0.696042	0.284704	0.5	0
K482@EST1_HUMAN		0.396331	0.463669	0.451236	0.760317	1.40878	0.428582	0.5	0
K139@EZRI_HUMAN		1.05531	1.34367	2.05948	3.93787	2.49996	0.237824	0.5	0
K1877@HERC1_HUMAN		0.0800389	0.00961657	0.00961657	0.812851	9.17364	0.0272887	0.172521	1
K1232@NRCAM_HUMAN		0.530758	0.437673	0.125183	0.280563	0.418973	0.128503	0.475105	0
K189@DNJB6_HUMAN		0.210365	0.209376	0.329248	0.284534	1.46228	0.415022	0.5	0
K207@HGS_HUMAN		0.00961657	0.792029	0.00961657	1.0443	1.31469	0.453941	0.5	0
K121@RL10_HUMAN		0.00961657	0.00961657	0.410009	0.319894	37.9503	0.000592203	0.00632399	1
K655@NU205_HUMAN		0.46894	0.337643	0.490968	0.498871	1.2272	0.479396	0.5	0
K151@LMAN2_HUMAN		0.318937	0.281824	0.00961657	0.325752	0.55824	0.207735	0.5	0
K3209@RBP2_HUMAN		4.89037	5.88918	5.10109	1.94479	0.653635	0.261463	0.5	0
K1228@CHD4_HUMAN		0.215928	0.290136	0.226691	0.273118	0.987639	0.428676	0.5	0
K366@CSN3_HUMAN		1.29392	1.19199	0.990403	0.89461	0.758281	0.317868	0.5	0
K31@RAP2B_HUMAN		18.2203	17.8412	13.3293	29.6109	1.19075	0.490573	0.5	0
K341@PRP8_HUMAN		0.40905	0.607607	0.440365	0.00961657	0.442609	0.141757	0.491855	0
K5103@AHNK_HUMAN		0.338511	0.474901	0.542358	0.399855	1.15835	0.499034	0.5	0
K29@RL4_HUMAN		0.286475	0.272512	0.00961657	0.242995	0.45191	0.147014	0.49829	0
K536@CNNM4_HUMAN		0.885167	0.895714	0.990053	0.891057	1.05628	0.458183	0.5	0
K576@KIRR1_HUMAN		0.37652	0.429735	0.00961657	0.562896	0.710088	0.292292	0.5	0
K14@RD23B_HUMAN		0.422218	0.525522	0.343583	0.64845	1.04674	0.454179	0.5	0
K169@SEC62_HUMAN		0.406847	0.369562	0.00961657	0.353507	0.467696	0.155975	0.49829	0
K137@AN32A_HUMAN		0.00961657	0.0688269	0.00961657	0.142996	1.94551	0.315559	0.5	0
K807@AHNK_HUMAN		0.00961657	0.129247	0.00961657	0.287976	2.14306	0.284312	0.5	0
K162@AT1A1_HUMAN		0.403851	0.576877	1.29152	2.31868	3.68114	0.141605	0.491855	0
K123@WBP1_HUMAN		0.00961657	0.21682	0.261865	0.867832	4.98902	0.0875753	0.414626	0
K34@CC50A_HUMAN		0.00961657	0.291808	0.00961657	0.364778	1.24208	0.474931	0.5	0
K205@RBM27_HUMAN		0.246849	0.357465	0.490512	0.00961657	0.827598	0.353318	0.5	0
K412@AL1A1_HUMAN		1.20462	1.0627	0.513246	1.14869	0.732999	0.304541	0.5	0
K53@NPM3_HUMAN		0.416468	0.36597	0.845053	0.408587	1.60222	0.38223	0.5	0
K325@6PGD_HUMAN		0.463164	0.847917	0.00961657	0.00961657	0.0146697	5.82e-07	5.45e-05	-1
K547@MYOF_HUMAN		0.00961657	0.357351	0.00961657	0.904443	2.49085	0.238876	0.5	0
K2554@RBP2_HUMAN		0.00961657	0.696504	1.18088	0.322226	2.12868	0.286438	0.5	0
K36@WBP2_HUMAN		9.97321	10.1286	8.95262	24.35	1.6567	0.370428	0.5	0
K792@ITB5_HUMAN		0.00961657	0.811485	0.00961657	0.785912	0.968856	0.420309	0.5	0
K274@S38A7_HUMAN		0.00961657	0.00961657	0.372783	2.37228	142.725	3.83e-06	0.000232268	1
K511@ASNS_HUMAN		0.00961657	0.00961657	0.433571	0.884884	68.5512	7.46e-05	0.00158469	1
K1181@PCM1_HUMAN		0.00961657	0.276948	0.446031	0.00961657	1.59003	0.384942	0.5	0
K15@LANC1_HUMAN		1.24719	0.646073	0.118757	0.00961657	0.0678054	0.0007914	0.00773024	-1
K248@6PGD_HUMAN		1.22999	1.04599	0.00961657	0.385632	0.173661	0.0172985	0.116892	-1
K421@CEP55_HUMAN		0.00961657	0.061813	0.119299	0.174057	4.10693	0.120014	0.465105	0
K132@DEST_HUMAN		0.86115	1.4761	2.42693	0.00961657	1.04249	0.452387	0.5	0
K88@2ABA_HUMAN		0.0945796	0.102611	0.00961657	0.00961657	0.0975356	0.00293751	0.0234659	-1
K83@EZRI_HUMAN		0.919347	0.594032	0.00961657	1.32712	0.883281	0.380582	0.5	0
K83@MOES_HUMAN		0.00961657	0.485274	0.623365	0.659776	2.59278	0.227466	0.5	0
K351@LMNB2_HUMAN		0.287033	0.254343	0.00961657	0.00961657	0.0355265	5.27e-05	0.00124766	-1
K96@AT1B1_HUMAN		0.00961657	0.405005	0.00961657	0.471487	1.16034	0.499798	0.5	0
K825@MORC3_HUMAN		0.886303	0.785577	1.02999	0.413223	0.863225	0.370889	0.5	0
K95@CALM1_HUMAN		0.207625	0.00961657	0.00961657	0.195226	0.942926	0.408551	0.5	0
K413@LRC8D_HUMAN		0.00961657	0.34711	0.00961657	0.90006	2.55007	0.232154	0.5	0
K98@WDR55_HUMAN		0.00961657	0.00961657	0.347849	0.286166	32.9647	0.000930236	0.0088351	1
K730@AGRE5_HUMAN		0.918243	0.942642	1.44271	6.45606	4.24463	0.113989	0.45712	0
K814@RN123_HUMAN		0.00961657	0.00961657	0.495343	0.367514	44.863	0.000339136	0.00445197	1
K22@CALM1_HUMAN		3.65301	3.85276	2.8423	8.32421	1.48772	0.40878	0.5	0
K109@VDAC1_HUMAN		0.00961657	0.317495	0.480258	0.238398	2.19698	0.276529	0.5	0
K161@RAD18_HUMAN		0.347035	0.00961657	0.568714	0.00961657	1.62155	0.377983	0.5	0
K64@RTL8C_HUMAN		0.00961657	0.257543	0.00961657	0.315126	1.21554	0.482935	0.5	0
K142@COPD_HUMAN		0.00961657	0.244224	0.414372	0.200942	2.42402	0.246787	0.5	0
K223@PLS1_HUMAN		0.00961657	0.00961657	0.503899	0.828392	69.2706	7.17e-05	0.00155593	1
K8@PP2AB_HUMAN		0.249334	0.192601	0.760082	0.278404	2.34987	0.255994	0.5	0
K218@PTBP1_HUMAN		0.00961657	0.00961657	1.47226	4.30187	300.218	1.2e-07	1.37e-05	1
K263@RS2_HUMAN		0.00961657	0.00961657	0.434769	1.05154	77.2783	4.73e-05	0.00117528	1
K1398@RBP2_HUMAN		0.989514	1.34467	2.05258	0.676091	1.169	0.49741	0.5	0
K300@FLNB_HUMAN		0.084732	0.00961657	0.00961657	0.208515	2.31198	0.260882	0.5	0
K46@DCAF7_HUMAN		0.00961657	0.00961657	0.446952	0.314345	39.5826	0.000515791	0.0059058	1
K93@AP2B1_HUMAN		0.0637791	0.117365	0.190914	0.514659	3.8951	0.130152	0.475105	0
K73@COF1_HUMAN		0.417395	0.423529	0.36984	0.568024	1.11528	0.482228	0.5	0
K286@UBP19_HUMAN		0.00961657	0.241062	0.00961657	0.153668	0.651373	0.260211	0.5	0
K165@MARE2_HUMAN		0.00961657	0.00961657	0.458962	0.574647	53.741	0.000181155	0.00300312	1
K514@CD276_HUMAN		0.148629	0.00961657	0.00961657	0.302469	1.97216	0.311076	0.5	0
K140@4F2_HUMAN		24.1354	20.0225	3.26836	11.0182	0.323534	0.0776566	0.39228	0
K23@RBM33_HUMAN		23.4536	25.4225	32.9975	8.289	0.844717	0.361818	0.5	0
K60@TBA1C_HUMAN		0.617929	0.634205	0.00961657	0.00961657	0.0153603	7.53e-07	6.74e-05	-1
K653@B3A2_HUMAN		0.6828	0.750321	0.535875	0.565656	0.768623	0.323261	0.5	0
K103@TBB5_HUMAN		1.67617	1.39639	1.46381	0.615544	0.67675	0.274191	0.5	0
K45@CAVN1_HUMAN		2.74325	2.52651	3.40831	2.95516	1.20754	0.48538	0.5	0
K169@GRPE1_HUMAN		0.00961657	0.294814	0.00961657	0.235544	0.80531	0.342099	0.5	0
K218@MPRD_HUMAN		0.00961657	1.22418	2.16048	5.39516	6.12392	0.0610005	0.329115	0
K257@ZDH17_HUMAN		0.00961657	0.00961657	0.444788	0.560617	52.2746	0.000199767	0.00314167	1
K183@CAVN2_HUMAN		1.32515	1.13079	0.822745	0.971596	0.730614	0.303273	0.5	0
K295@HSDL2_HUMAN		0.00961657	1.06226	0.923543	0.431647	1.26431	0.468368	0.5	0
K184@CD63_HUMAN		0.93641	0.700918	0.71663	1.24275	1.19669	0.488727	0.5	0
K553@SAE2_HUMAN		0.00961657	0.00961657	0.120623	0.114004	12.1991	0.0143614	0.0989926	1
K99@UBP25_HUMAN		0.202197	0.00961657	0.443805	0.240315	3.22982	0.170673	0.5	0
K242@SPIT2_HUMAN		13.8021	15.9466	9.86035	23.3759	1.11723	0.483004	0.5	0
K128@AK1BA_HUMAN		3.27904	0.00961657	6.59952	1.39453	2.43079	0.245969	0.5	0
K125@AK1BA_HUMAN		4.93028	3.66862	6.70923	7.65093	1.67	0.367623	0.5	0
K119@MLF2_HUMAN		0.423978	0.598663	0.00961657	0.926405	0.915299	0.395755	0.5	0
K295@S20A1_HUMAN		0.490316	1.06427	0.52625	0.608831	0.730149	0.303026	0.5	0
K255@GOLI_HUMAN		0.132119	0.00961657	0.00961657	0.215473	1.58809	0.385376	0.5	0
K350@AL1A3_HUMAN		0.00961657	0.00961657	1.11498	0.816191	100.408	1.68e-05	0.000653945	1
K283@GRN_HUMAN		0.00961657	0.00961657	0.480456	0.310689	41.1344	0.000454086	0.00550513	1
K447@S20A1_HUMAN		0.00961657	0.405734	0.00961657	0.573487	1.40388	0.429855	0.5	0
K214@UBA6_HUMAN		0.00961657	1.52882	2.22851	1.41588	2.36889	0.253588	0.5	0
K263@S29A1_HUMAN		3.88073	3.71737	0.91328	1.07931	0.262249	0.0490035	0.275238	-1
K7@CD151_HUMAN		0.00961657	0.941002	0.709687	2.13928	2.99696	0.188907	0.5	0
K1963@RBP2_HUMAN		0.246246	1.00842	0.92157	0.00961657	0.742182	0.309406	0.5	0
K757@AT2B1_HUMAN		0.442924	0.00961657	0.00961657	0.277759	0.635028	0.251122	0.5	0
K138@PXL2A_HUMAN		0.00961657	0.562938	0.93781	1.49946	4.25683	0.113475	0.45712	0
K137@PXL2A_HUMAN		0.342682	0.00961657	1.02797	1.51341	7.21373	0.044685	0.260063	1
K1392@VP13C_HUMAN		1.77112	1.70018	0.00961657	0.791079	0.230662	0.0361411	0.220822	-1
K52@CLCC1_HUMAN		0.00961657	0.00961657	0.475814	0.346183	42.7386	0.000399554	0.00508322	1
K1144@LRBA_HUMAN		0.192953	0.19766	0.00961657	0.233331	0.621964	0.243816	0.5	0
K170@YBOX1_HUMAN		0.0255194	0.00961657	0.00961657	0.153666	4.64717	0.0985543	0.431112	0
K186@ANXA5_HUMAN		0.151227	0.271155	0.42762	0.770354	2.83623	0.203079	0.5	0
K408@SMRC2_HUMAN		0.161741	0.129868	0.00961657	0.00961657	0.0659552	0.000711786	0.00718528	-1
K224@CLPT1_HUMAN		0.482728	0.443954	0.559882	0.518936	1.16417	0.498946	0.5	0
K48@GFPT1_HUMAN		1.81738	1.57716	2.29167	1.98286	1.25923	0.469856	0.5	0
K181@SRC8_HUMAN		0.73187	1.03282	0.705636	0.305904	0.573211	0.216264	0.5	0
K373@KNOP1_HUMAN		0.00961657	0.00961657	0.566791	0.224373	41.1354	0.00045405	0.00550513	1
K235@SRC8_HUMAN		0.108777	0.116669	0.00961657	0.116441	0.559146	0.208252	0.5	0
K61@VAT1_HUMAN		0.854749	0.744215	0.606391	0.657243	0.790283	0.334438	0.5	0
K313@EF1A1_HUMAN		0.00961657	0.373728	0.747521	0.00961657	1.97509	0.310589	0.5	0
K128@PSA_HUMAN		0.00961657	0.318674	0.383097	0.280943	2.02272	0.302808	0.5	0
K205@IST1_HUMAN		0.00961657	0.701796	1.14552	1.10895	3.169	0.175195	0.5	0
K849@UFO_HUMAN		0.152438	0.207398	0.00961657	0.241398	0.697578	0.285536	0.5	0
K906@DAPK1_HUMAN		0.00961657	0.00961657	0.516764	0.446376	50.0771	0.000232233	0.00349366	1
K237@TMCO1_HUMAN		0.397729	0.268482	0.340697	0.415695	1.13536	0.490143	0.5	0
K116@H2AZ_HUMAN		0.649243	0.561875	1.11602	1.21777	1.92697	0.318732	0.5	0
K36@CH10_HUMAN		1.11194	1.40187	2.57563	6.13023	3.46322	0.154722	0.49829	0
K45@UFD1_HUMAN		0.00961657	0.00961657	0.319503	0.328356	33.6845	0.000868894	0.0082907	1
K230@RS3_HUMAN		2.09055	2.19679	2.44959	2.75785	1.21461	0.483218	0.5	0
K308@VP37C_HUMAN		0.303479	0.342212	0.00961657	0.773593	1.21298	0.483715	0.5	0
K58@TBB5_HUMAN		0.00961657	0.00961657	0.69919	0.426297	58.5181	0.000133537	0.00241421	1
K58@TBB4B_HUMAN		0.541993	0.523237	1.15541	0.00961657	1.09369	0.473566	0.5	0
K58@RS6_HUMAN		0.00961657	0.00961657	0.516732	0.632755	59.766	0.000123705	0.00225994	1
K628@HS71A_HUMAN		41.9826	40.6794	42.0838	33.6069	0.915665	0.395927	0.5	0
K619@LRP10_HUMAN		0.529904	0.900189	0.00961657	0.229365	0.167109	0.015549	0.105764	-1
K263@NPM_HUMAN		0.00961657	0.374051	1.74993	0.870992	6.83124	0.0496692	0.277421	1
K1083@AHNK2_HUMAN		0.966713	1.49491	0.766723	0.439365	0.489956	0.168673	0.5	0
K123@SUPT3_HUMAN		0.109484	0.00961657	0.306266	0.204469	4.28828	0.112165	0.45712	0
K289@FPPS_HUMAN		0.00961657	0.00961657	0.31434	0.277842	30.7896	0.00115119	0.0104062	1
K88@FSP1_HUMAN		0.457366	0.425861	0.511071	0.741849	1.41857	0.426056	0.5	0
K41@RLA2_HUMAN		0.612174	0.560762	0.539668	0.55514	0.93339	0.404166	0.5	0
K695@AT2B1_HUMAN		0.575256	0.634352	0.00961657	1.25733	1.0474	0.454459	0.5	0
K756@WDR44_HUMAN		0.00961657	0.228242	0.00961657	0.282803	1.22938	0.478737	0.5	0
K214@GNA13_HUMAN		0.00961657	0.230228	0.00961657	0.203761	0.889651	0.38363	0.5	0
K132@COF1_HUMAN		0.808678	1.17139	1.70684	0.755665	1.24364	0.474467	0.5	0
K494@MCR_HUMAN		0.888485	0.867457	0.627827	0.260858	0.506101	0.177909	0.5	0
K61@GBG11_HUMAN		0.445886	0.402993	0.00961657	0.618645	0.740108	0.308309	0.5	0
K461@TOP2B_HUMAN		1.16328	1.0355	1.16661	0.462126	0.740745	0.308646	0.5	0
K440@TOP2A_HUMAN		0.535112	0.761171	0.866235	0.191203	0.815747	0.347374	0.5	0
K1057@PTPRJ_HUMAN		0.00961657	0.308163	0.00961657	0.388955	1.25424	0.471327	0.5	0
K28@AT1A1_HUMAN		0.977892	0.443953	0.604196	0.977463	1.1124	0.481082	0.5	0
K10@SNG1_HUMAN		0.00961657	0.65173	0.971272	1.14189	3.19525	0.173223	0.5	0
K617@ITCH_HUMAN		0.157731	0.309376	0.00961657	0.00961657	0.041175	0.000102065	0.00200338	-1
K96@TBA1C_HUMAN		0.455419	0.374218	0.604394	0.288004	1.07565	0.466209	0.5	0
K11@NEDD8_HUMAN		1.30987	1.41678	1.53919	0.78796	0.853483	0.366129	0.5	0
K154@TALDO_HUMAN		0.0898895	0.105294	0.00961657	0.0794773	0.456461	0.149593	0.49829	0
K233@COPD_HUMAN		0.346017	0.00961657	0.00961657	0.432275	1.24255	0.474794	0.5	0
K49@CTNB1_HUMAN		0.349207	0.00961657	0.572543	0.405303	2.72515	0.213737	0.5	0
K112@CUTA_HUMAN		0.236003	0.264968	0.857502	0.00961657	1.73088	0.355151	0.5	0
K51@RD23B_HUMAN		0.99518	0.946473	1.16832	1.33833	1.29099	0.460652	0.5	0
K208@IMDH2_HUMAN		0.691581	0.488438	0.343466	0.440784	0.664608	0.267523	0.5	0
K48@RS27A_HUMAN		943.911	906.456	976.607	838.417	0.980899	0.425689	0.5	0
K27@EZRI_HUMAN		0.00961657	0.00961657	0.407937	2.30962	141.295	4e-06	0.000235729	1
K78@PFD6_HUMAN		0.00961657	0.420826	0.00961657	0.262878	0.633057	0.250023	0.5	0
K356@UBP25_HUMAN		0.305198	0.36124	0.548512	0.332492	1.32196	0.451911	0.5	0
K310@PSMD1_HUMAN		0.311178	0.262582	0.491098	0.369745	1.50035	0.40573	0.5	0
K600@C2CD5_HUMAN		0.133755	0.181606	0.00961657	0.241814	0.79728	0.338015	0.5	0
K8@RS20_HUMAN		4.83125	4.12346	5.59729	6.47172	1.34778	0.444794	0.5	0
K219@G3P_HUMAN		0.27943	0.00961657	0.44334	0.437518	3.04746	0.184735	0.5	0
K256@ENOA_HUMAN		1.33005	1.0965	1.16062	1.0446	0.90879	0.392701	0.5	0
K7@CAV2_HUMAN		0.862628	0.783049	0.746791	0.882228	0.989878	0.429665	0.5	0
K32@CAV2_HUMAN		1.44281	1.09468	0.445507	1.486	0.761186	0.319387	0.5	0
K558@TM7S3_HUMAN		0.613639	0.545318	0.697901	1.22546	1.65956	0.369822	0.5	0
K1032@SETB1_HUMAN		0.558509	0.925525	1.14907	0.432921	1.06601	0.462229	0.5	0
K697@MIA2_HUMAN		0.199725	0.301748	0.228615	0.354378	1.16256	0.49946	0.5	0
K3488@AHNK_HUMAN		6.60386	4.13985	3.15959	6.11568	0.863321	0.370936	0.5	0
K182@HOMEZ_HUMAN		0.971251	0.910233	1.27332	0.46607	0.924479	0.400038	0.5	0
K95@SCAM2_HUMAN		0.542013	0.448828	0.00961657	0.131126	0.142044	0.00973086	0.0691562	-1
K660@SYMPK_HUMAN		0.00961657	0.119692	0.171996	0.312096	3.7437	0.138119	0.487286	0
K515@LRRF1_HUMAN		0.191571	0.317557	0.420206	0.00961657	0.844233	0.361579	0.5	0
K88@IF1AY_HUMAN		0.00961657	0.396316	0.44901	0.379409	2.04078	0.299928	0.5	0
K134@SYT1_HUMAN		0.498089	0.00961657	0.329183	0.845853	2.3144	0.260565	0.5	0
K542@SF3A1_HUMAN		0.00961657	0.395023	0.00961657	0.281343	0.719059	0.297107	0.5	0
K54@LITAF_HUMAN		140.998	118.885	52.3812	140.593	0.742541	0.309595	0.5	0
K737@EGFR_HUMAN		2.40084	2.18876	0.703664	4.20795	1.07016	0.463948	0.5	0
K284@LDHA_HUMAN		0.803204	0.819031	0.875247	0.700767	0.971508	0.421498	0.5	0
K81@K1C18_HUMAN		1.26724	1.43467	3.18235	2.63275	2.15222	0.282969	0.5	0
K50@ACTB_HUMAN		0.445728	0.429926	0.733463	0.848591	1.80671	0.340417	0.5	0
K206@ADT2_HUMAN		0.897518	1.1846	7.2079	5.51936	6.11266	0.0612071	0.329368	0
K37@HNRPM_HUMAN		0.00961657	0.132012	0.45685	0.202616	4.6563	0.0982379	0.431112	0
K695@CD44_HUMAN		4.59471	3.80584	2.46638	2.82813	0.630257	0.248458	0.5	0
K58@SH3L3_HUMAN		0.00961657	0.424093	0.650086	0.411461	2.4476	0.243955	0.5	0
K160@PSA4_HUMAN		0.00961657	0.00961657	0.697282	0.311014	52.425	0.000197755	0.00313518	1
K479@ETV4_HUMAN		0.00961657	0.00961657	0.264245	0.198355	24.0522	0.00241216	0.019728	1
K2435@AHNK_HUMAN		0.14639	0.00961657	0.00961657	0.353296	2.32627	0.259023	0.5	0
K686@AHNK_HUMAN		0.383352	0.650683	0.357287	0.00961657	0.354827	0.0936974	0.427235	0
K4758@AHNK_HUMAN		0.400075	0.487372	0.00961657	0.3119	0.362294	0.0976321	0.431112	0
K1434@AHNK2_HUMAN		0.00961657	0.722396	0.8707	0.689831	2.13184	0.28597	0.5	0
K4422@AHNK_HUMAN		0.714132	0.754704	0.908868	0.386442	0.881861	0.3799	0.5	0
K4501@AHNK_HUMAN		0.205805	0.312222	0.00961657	0.247141	0.495645	0.171926	0.5	0
K2616@AHNK_HUMAN		4.09164	4.81265	4.55466	2.94641	0.84241	0.360678	0.5	0
K4886@AHNK_HUMAN		0.353545	0.00961657	0.00961657	0.10966	0.32844	0.0801188	0.401083	0
K344@PA2G4_HUMAN		0.365023	0.36452	1.18199	0.349091	2.09869	0.290945	0.5	0
K609@CHD8_HUMAN		0.443511	0.586064	1.08322	0.379031	1.42025	0.425626	0.5	0
K206@RPC4_HUMAN		0.425046	0.643624	1.14941	0.357039	1.40965	0.428359	0.5	0
K495@FLNB_HUMAN		0.412248	0.375072	0.00961657	0.146673	0.198508	0.0247472	0.158326	-1
K2352@AHNK_HUMAN		0.665661	0.695557	0.00961657	0.411304	0.309223	0.0706009	0.369311	0
K3317@AHNK_HUMAN		0.00961657	1.04398	1.26343	0.489661	1.66391	0.368904	0.5	0
K2029@AHNK_HUMAN		0.251082	0.384349	0.271452	0.429728	1.10347	0.477512	0.5	0
K1235@AHNK_HUMAN		0.645361	0.629423	0.457373	0.522207	0.768428	0.323159	0.5	0
K730@AHNK_HUMAN		1.36442	1.57923	1.3108	0.8852	0.746011	0.311426	0.5	0
K1693@AHNK_HUMAN		0.426587	0.632691	0.45534	0.342564	0.753253	0.315234	0.5	0
K4351@AHNK_HUMAN		0.467715	0.548471	0.666432	0.394183	1.04372	0.452909	0.5	0
K3131@AHNK_HUMAN		0.834628	0.661764	0.701033	0.547539	0.834388	0.356702	0.5	0
K1491@AHNK_HUMAN		0.560278	0.632471	0.756055	0.895228	1.38443	0.434955	0.5	0
K4761@AHNK_HUMAN		0.207459	0.166343	0.00961657	0.2216	0.618553	0.241902	0.5	0
K2859@AHNK_HUMAN		0.00961657	0.347826	0.399686	0.217486	1.72664	0.356001	0.5	0
K3445@AHNK_HUMAN		1.37862	1.38819	1.59458	1.99562	1.2976	0.458768	0.5	0
K833@AHNK_HUMAN		3.35119	3.65337	4.90755	1.80303	0.95803	0.41543	0.5	0
K939@AHNK2_HUMAN		0.958472	1.16555	1.35066	0.692744	0.962043	0.417243	0.5	0
K309@6PGD_HUMAN		0.511474	0.461457	0.401126	0.00961657	0.422171	0.130286	0.475105	0
K1764@AHNK2_HUMAN		0.00961657	0.22941	0.00961657	0.295025	1.27451	0.465398	0.5	0
K1104@AHNK2_HUMAN		0.00961657	0.40154	0.406078	0.321265	1.76902	0.347633	0.5	0
K440@MVP_HUMAN		0.378097	0.495918	0.462692	0.640376	1.26207	0.469024	0.5	0
K867@INT7_HUMAN		2.09548	1.68596	1.88587	1.38763	0.865677	0.372082	0.5	0
K929@TCF20_HUMAN		0.387379	0.921016	1.92367	0.666679	1.97979	0.309808	0.5	0
K236@CH60_HUMAN		0.00961657	0.380183	0.478869	0.540783	2.61584	0.224989	0.5	0
K421@PHIP_HUMAN		0.545893	0.409933	0.469606	0.291524	0.796306	0.337518	0.5	0
K341@GPC5C_HUMAN		0.516764	0.781003	0.00961657	0.219854	0.176819	0.0181747	0.122223	-1
K512@PARP1_HUMAN		0.134698	0.23891	0.615224	0.227471	2.25556	0.268402	0.5	0
K9@AT1A1_HUMAN		2.14002	1.61592	1.48803	0.97346	0.655357	0.262416	0.5	0
K174@MYEF2_HUMAN		0.00961657	0.00961657	0.402937	0.184922	30.5649	0.00117756	0.0105263	1
K16@CYB5B_HUMAN		0.352218	0.285333	1.05445	1.26701	3.64122	0.143892	0.493535	0
K2571@RBP2_HUMAN		1.02641	1.00687	1.72066	0.474472	1.0796	0.467832	0.5	0
K212@ANXA2_HUMAN		0.333288	0.00961657	1.10599	0.620119	5.0338	0.0862607	0.411771	0
K4036@DYHC1_HUMAN		0.00961657	0.311229	0.404184	0.296604	2.18419	0.278347	0.5	0
K31@RAP2A_HUMAN		13.9281	11.8896	6.34027	10.3389	0.646037	0.257251	0.5	0
K116@RAC2_HUMAN		1.77757	1.72706	2.04143	2.72376	1.35969	0.441566	0.5	0
K11@RL18A_HUMAN		4.35735	2.86613	0.666049	0.550162	0.168369	0.0158782	0.107648	-1
K257@FAS_HUMAN		0.00961657	0.00961657	0.765688	0.809135	81.8807	3.78e-05	0.00103986	1
K79@ORML2_HUMAN		2.01598	2.33501	2.61335	5.83298	1.94124	0.316287	0.5	0
K613@EPN4_HUMAN		3.33376	2.44098	3.99838	2.86141	1.1879	0.491463	0.5	0
K2042@NACAM_HUMAN		0.265452	0.327195	0.212605	0.275562	0.823705	0.351371	0.5	0
K186@CBR1_HUMAN		0.00961657	0.00961657	0.516741	0.471446	51.3794	0.000212279	0.00326164	1
K75@H12_HUMAN		0.00961657	0.256165	0.467592	0.264303	2.75374	0.210922	0.5	0
K88@ZDH17_HUMAN		0.00961657	0.279346	0.662111	1.38478	7.08358	0.0463038	0.265828	1
K540@HACL1_HUMAN		0.0989301	0.00961657	0.00961657	0.241062	2.30941	0.261218	0.5	0
K490@SYNC_HUMAN		0.548226	0.496574	0.00961657	0.00961657	0.0184084	2.02e-06	0.000145601	-1
K50@EMC4_HUMAN		0.00961657	0.00961657	1.09634	0.801059	98.6528	1.81e-05	0.000661303	1
K232@ARP2_HUMAN		1.13639	0.851328	1.43905	1.406	1.43131	0.4228	0.5	0
K67@GNAI1_HUMAN		0.0982334	0.0888641	0.117994	0.196489	1.68085	0.365356	0.5	0
K348@RAI3_HUMAN		1.57036	0.442271	1.77446	0.971454	1.36434	0.440314	0.5	0
K391@ATLA3_HUMAN		0.00961657	0.465613	0.00961657	0.504417	1.08165	0.46867	0.5	0
K245@GTR1_HUMAN		6.21815	5.14536	6.40687	8.38229	1.30146	0.457671	0.5	0
K223@RN167_HUMAN		1.13004	0.94499	0.843769	1.2665	1.01698	0.441494	0.5	0
K111@PTN23_HUMAN		0.00961657	0.00961657	0.465138	0.413095	45.6625	0.000319334	0.00427368	1
K241@S39A8_HUMAN		0.130642	0.00961657	0.00961657	0.280385	2.06762	0.295718	0.5	0
K1137@JAG1_HUMAN		0.00961657	0.518363	0.00961657	0.201476	0.399811	0.117897	0.461277	0
K260@RN149_HUMAN		0.908961	1.09702	0.611012	1.71768	1.16087	0.5	0.5	0
K311@S15A4_HUMAN		2.7628	2.25733	2.50746	6.17562	1.72965	0.355396	0.5	0
K55@G3P_HUMAN		0.00961657	0.180517	0.00961657	0.322245	1.74542	0.352259	0.5	0
K17@CTL2_HUMAN		0.00961657	0.301322	0.00961657	0.322503	1.06812	0.463104	0.5	0
K3912@HUWE1_HUMAN		1.63404	1.78634	1.17428	0.955055	0.622542	0.24414	0.5	0
K613@STT3A_HUMAN		0.219012	0.28782	0.00961657	0.366399	0.741893	0.309253	0.5	0
K218@RAD18_HUMAN		0.170903	0.243858	0.00961657	0.44201	1.08888	0.471618	0.5	0
K96@MPH6_HUMAN		0.00961657	0.00961657	0.48191	0.281781	39.707	0.000510475	0.0059058	1
K316@RBBP7_HUMAN		1.03555	0.919654	0.00961657	0.8899	0.460064	0.151637	0.49829	0
K197@TR19L_HUMAN		0.22292	0.292535	0.00961657	0.360639	0.71831	0.296706	0.5	0
K190@MTX1_HUMAN		0.803412	0.652666	0.00961657	0.449573	0.31536	0.0736029	0.380189	0
K918@AHNK2_HUMAN		0.478798	0.589757	0.478602	0.238814	0.671389	0.271252	0.5	0
K524@RAGP1_HUMAN		24.4514	46.1778	14.5972	30.0123	0.631602	0.24921	0.5	0
K218@GSH0_HUMAN		0.00961657	0.00961657	1.46382	1.69992	164.494	2.05e-06	0.000145601	1
K137@PIAS1_HUMAN		0.36876	1.13897	1.54214	0.675852	1.47108	0.412849	0.5	0
K94@PRS8_HUMAN		5.76667	5.61734	1.35722	4.6338	0.526266	0.189455	0.5	0
K188@EPN2_HUMAN		0.127367	0.170566	0.439378	0.350933	2.65264	0.221112	0.5	0
K47@CAV1_HUMAN		0.00961657	1.16538	0.00961657	2.36722	2.02284	0.302789	0.5	0
K636@FOXP1_HUMAN		8.05717	6.2771	6.59966	1.78954	0.585255	0.223106	0.5	0
K343@ST65G_HUMAN		1.32352	1.57037	1.55642	0.787414	0.809923	0.344435	0.5	0
K3468@HUWE1_HUMAN		1.09872	1.2537	1.48828	3.45499	2.10135	0.290542	0.5	0
K450@IF2B1_HUMAN		0.00961657	1.15857	2.07698	2.41539	3.84559	0.132687	0.480501	0
K687@SC6A9_HUMAN		7.23013	5.70528	0.606746	4.32731	0.381438	0.107878	0.448261	0
K283@STAM2_HUMAN		0.759895	0.842593	0.48661	0.514557	0.624758	0.245381	0.5	0
K535@TCPE_HUMAN		1.38429	0.918471	1.12062	1.05564	0.945068	0.409531	0.5	0
K683@TOP2B_HUMAN		3.00529	2.2429	3.06989	0.729442	0.723932	0.299713	0.5	0
K263@TNR6_HUMAN		0.300225	0.298681	0.00961657	1.02177	1.72211	0.35691	0.5	0
K67@RD23B_HUMAN		2.31599	1.4794	2.86546	3.28542	1.62062	0.378187	0.5	0
K31@RHG01_HUMAN		0.67075	1.56612	0.00961657	0.00961657	0.00859823	2.44e-08	5.02e-06	-1
K38@TALDO_HUMAN		0.588695	0.43236	0.467213	0.667739	1.11155	0.480743	0.5	0
K84@CALU_HUMAN		0.62632	1.10399	1.06623	0.00961657	0.621764	0.243704	0.5	0
K4263@HUWE1_HUMAN		0.293728	0.368433	0.485777	0.512024	1.50689	0.404163	0.5	0
K259@NOSTN_HUMAN		0.963258	0.880979	0.901844	2.31025	1.74169	0.352996	0.5	0
K161@SAT1_HUMAN		0.326691	0.282393	0.719774	0.565069	2.10947	0.289315	0.5	0
K138@RAB21_HUMAN		0.722164	0.619093	0.372725	8.26905	6.44304	0.0555054	0.302636	0
K366@RL3_HUMAN		0.00961657	0.166407	0.169747	0.372786	3.08217	0.181939	0.5	0
K116@NSF_HUMAN		0.00961657	0.2406	0.00961657	0.540725	2.19946	0.276177	0.5	0
K194@RAB1B_HUMAN		0.265482	0.420491	0.648281	0.72571	2.00298	0.305999	0.5	0
K752@UBP11_HUMAN		0.20415	0.300457	0.428593	0.325397	1.49421	0.407209	0.5	0
K277@PAWR_HUMAN		0.876861	0.792257	0.00961657	0.321782	0.198547	0.0247598	0.158326	-1
K42@RAP1B_HUMAN		0.639175	0.628115	0.48023	0.238609	0.567226	0.212857	0.5	0
K201@BRD7_HUMAN		0.808067	0.00961657	0.00961657	0.304152	0.383729	0.109119	0.448889	0
K197@BRD7_HUMAN		0.00961657	0.800847	0.563698	0.00961657	0.707391	0.290839	0.5	0
K802@AHNK_HUMAN		0.473127	0.452506	0.635607	0.676566	1.4176	0.426307	0.5	0
K800@AHNK_HUMAN		0.00961657	0.00961657	0.318794	0.436803	39.2862	0.00052872	0.00596485	1
K891@PCDH9_HUMAN		1.21538	1.26207	0.00961657	0.275123	0.114932	0.00505376	0.0377384	-1
K46@CALX_HUMAN		0.494896	0.00961657	0.542845	0.39084	1.85067	0.332262	0.5	0
K131@RS12_HUMAN		2.85739	1.69738	1.85739	0.00961657	0.4099	0.123463	0.472092	0
K359@PRS4_HUMAN		0.0653486	0.166218	0.00961657	0.365912	1.62169	0.377954	0.5	0
K4367@AHNK_HUMAN		0.00961657	0.669622	0.685487	0.00961657	1.02336	0.444238	0.5	0
K496@ZNT1_HUMAN		0.769394	1.09954	0.963534	1.84984	1.50533	0.404535	0.5	0
K2095@VP13C_HUMAN		0.461768	0.437963	0.38925	0.955915	1.49507	0.407001	0.5	0
K556@MEGF9_HUMAN		0.713347	0.563878	0.00961657	0.743743	0.58984	0.225706	0.5	0
K1371@RBGPR_HUMAN		0.141491	0.0391172	0.00961657	0.00961657	0.106491	0.00394227	0.0300927	-1
K210@S30BP_HUMAN		0.777961	0.927181	0.00961657	0.751621	0.446436	0.143918	0.493535	0
K1436@MYOF_HUMAN		0.28136	0.441936	0.00961657	0.669577	0.939025	0.406761	0.5	0
K273@RBM25_HUMAN		0.263812	0.296728	0.303814	0.192332	0.885122	0.381464	0.5	0
K667@DSG2_HUMAN		0.482487	0.00961657	0.00961657	0.265399	0.558856	0.208086	0.5	0
K472@K2C8_HUMAN		0.00961657	0.00961657	1.14231	0.2578	72.7965	5.95e-05	0.00139265	1
K209@PPIB_HUMAN		0.00961657	0.186877	0.00961657	0.126272	0.691571	0.282277	0.5	0
K734@EIF3B_HUMAN		0.00961657	0.00961657	0.467108	0.283292	39.016	0.00054086	0.00602547	1
K677@CAN2_HUMAN		0.00961657	0.253267	0.00961657	0.449943	1.74815	0.351719	0.5	0
K62@2ABA_HUMAN		0.246032	0.303293	0.483372	0.00961657	0.897444	0.38734	0.5	0
K489@TRXR1_HUMAN		0.00961657	1.6749	0.00961657	0.288426	0.176931	0.018206	0.122223	-1
K509@PUR9_HUMAN		0.00961657	0.00961657	0.25302	0.287453	28.1011	0.00152224	0.013127	1
K343@ZCH18_HUMAN		0.00961657	0.0808505	0.00961657	0.444036	5.01455	0.0868225	0.413259	0
K4936@AHNK_HUMAN		2.65178	2.41847	1.13511	0.759256	0.373624	0.10367	0.440911	0
K814@MRP1_HUMAN		2.88507	3.20819	0.977537	3.75762	0.777114	0.327661	0.5	0
K37@SUMO1_HUMAN		0.00961657	0.211967	0.178505	0.198074	1.69949	0.361508	0.5	0
K47@S10A6_HUMAN		0.00961657	0.789091	1.37121	6.94373	10.4105	0.0206832	0.136628	1
K64@STEA2_HUMAN		0.590615	0.00961657	0.433242	0.39951	1.38738	0.434176	0.5	0
K269@GDIB_HUMAN		0.00961657	0.405554	0.492715	0.00961657	1.20994	0.484645	0.5	0
K190@TERA_HUMAN		0.132524	0.00961657	0.198676	0.0483007	1.73755	0.353819	0.5	0
K370@S20A2_HUMAN		0.846329	1.25183	0.00961657	0.00961657	0.00916668	3.63e-08	6.8e-06	-1
K336@ACTB_HUMAN		0.377443	0.721073	0.282168	0.00961657	0.265617	0.0504613	0.281083	0
K85@TRI59_HUMAN		0.400734	0.333233	0.00961657	0.403201	0.562447	0.210134	0.5	0
K465@UTP25_HUMAN		0.00961657	0.00961657	0.425946	0.198164	32.4497	0.00097744	0.0091154	1
K1840@MDC1_HUMAN		0.847729	1.67088	2.13232	0.565886	1.07131	0.464421	0.5	0
K309@RSF1_HUMAN		1.24772	1.60587	1.13701	0.621199	0.61614	0.240547	0.5	0
K552@KI67_HUMAN		0.00961657	0.227601	0.623018	0.353759	4.11764	0.11953	0.464815	0
K26@DDX59_HUMAN		0.00961657	0.723187	0.396392	0.226782	0.850396	0.364614	0.5	0
K328@INGR2_HUMAN		0.00961657	0.0754867	0.00961657	0.188331	2.32597	0.259061	0.5	0
K106@TM1L2_HUMAN		0.878037	1.09921	0.972266	2.40495	1.70805	0.359759	0.5	0
K5@NHP2_HUMAN		11.1606	14.8257	23.7977	6.55039	1.16785	0.497777	0.5	0
K198@ZN362_HUMAN		0.379685	0.479398	0.279043	0.00961657	0.336008	0.0839574	0.406395	0
K2350@CHD9_HUMAN		0.495516	0.497523	0.00961657	0.00961657	0.019368	2.65e-06	0.000173622	-1
K273@ZMYM4_HUMAN		6.43016	8.35998	13.0884	2.29436	1.04007	0.451363	0.5	0
K2579@UTP20_HUMAN		0.00961657	0.00961657	0.986586	0.379164	71.0102	6.53e-05	0.00149596	1
K236@MYBB_HUMAN		0.241974	0.298004	0.760046	0.28523	1.93578	0.31722	0.5	0
K475@IF2B3_HUMAN		1.26787	2.22693	2.34041	0.523612	0.819508	0.349266	0.5	0
K68@RPC4_HUMAN		0.495572	0.910464	1.30601	0.316455	1.15393	0.49734	0.5	0
K1599@RLF_HUMAN		0.92954	1.1197	0.722568	0.2743	0.486456	0.166673	0.5	0
K565@LPIN1_HUMAN		0.391254	0.530132	0.802083	0.00961657	0.880955	0.379465	0.5	0
K293@IRF2_HUMAN		0.181711	0.261273	0.428265	0.135908	1.27357	0.46567	0.5	0
K134@RPB2_HUMAN		0.00961657	0.00961657	0.475862	0.224244	36.401	0.00067801	0.00695213	1
K141@CLCA_HUMAN		0.38743	0.348213	0.00961657	0.26616	0.374878	0.104343	0.441584	0
K611@VP13C_HUMAN		0.360682	0.423815	0.268151	0.00961657	0.354071	0.0933014	0.427176	0
K417@HUWE1_HUMAN		0.200001	0.163105	0.00961657	0.216497	0.622719	0.244239	0.5	0
K228@TOP2B_HUMAN		0.26935	0.00961657	0.508817	0.326713	2.99509	0.189064	0.5	0
K422@HNRPK_HUMAN		3.04036	3.28209	3.89802	1.30995	0.823726	0.351382	0.5	0
K519@CDK13_HUMAN		0.00961657	1.0346	0.705221	0.00961657	0.684569	0.278464	0.5	0
K328@ACTB_HUMAN		0.910937	0.797788	1.16674	1.54664	1.58796	0.385406	0.5	0
K1209@BPTF_HUMAN		0.00961657	0.668506	0.00961657	0.230002	0.353356	0.0929267	0.426552	0
K418@DSRAD_HUMAN		3.31224	4.00437	6.5223	0.64463	0.979544	0.425086	0.5	0
K178@CR3L2_HUMAN		0.00961657	0.444451	1.33227	0.468429	3.96571	0.126649	0.475105	0
K1004@ATRX_HUMAN		0.457081	0.625755	1.72851	0.00961657	1.60516	0.381579	0.5	0
K490@PML_HUMAN		0.270942	0.398851	0.469774	0.278306	1.11688	0.482865	0.5	0
K917@EPHA2_HUMAN		0.00961657	0.737192	0.00961657	1.05586	1.42671	0.423972	0.5	0
K881@GBF1_HUMAN		0.217901	0.655895	0.498508	0.28161	0.892792	0.385128	0.5	0
K1240@TOP2A_HUMAN		0.685865	1.63661	1.09018	0.183305	0.54833	0.202076	0.5	0
K1013@NFAC3_HUMAN		0.468926	0.641268	0.00961657	0.457285	0.420559	0.129387	0.475105	0
K2212@RBP2_HUMAN		4.03883	4.78774	5.66822	1.69257	0.833935	0.356477	0.5	0
K47@RECQ1_HUMAN		0.958347	0.948731	1.27211	0.88163	1.12934	0.487783	0.5	0
K2614@HERC1_HUMAN		0.492029	0.574545	0.696649	0.00961657	0.662182	0.266186	0.5	0
K204@K1958_HUMAN		0.265346	0.325018	0.00961657	0.189399	0.337107	0.0845185	0.406992	0
K117@HNRL1_HUMAN		0.839821	0.982069	0.00961657	0.00961657	0.0105567	8.58e-08	1.11e-05	-1
K1980@GOGA4_HUMAN		0.265378	0.233449	0.00961657	0.175647	0.371398	0.102478	0.440016	0
K895@NFAC2_HUMAN		0.00961657	0.00961657	0.641096	0.304385	49.1589	0.000247686	0.00356979	1
K204@ZBT25_HUMAN		0.221599	0.258126	0.44332	0.00961657	0.944159	0.409115	0.5	0
K279@BHE40_HUMAN		0.277384	0.268629	0.512453	0.00961657	0.956148	0.414577	0.5	0
K508@LAR1B_HUMAN		0.495328	0.313432	0.501881	0.00961657	0.632447	0.249682	0.5	0
K104@TXNL1_HUMAN		0.748852	0.797216	0.507154	1.02423	0.990505	0.429942	0.5	0
K469@SAMH1_HUMAN		0.00961657	0.234938	1.4242	0.663151	8.53534	0.0317864	0.195558	1
K195@FA50A_HUMAN		0.586782	0.943828	1.87152	0.446457	1.51441	0.40237	0.5	0
K756@NRIP1_HUMAN		0.802327	1.0093	0.898058	0.346203	0.686821	0.279692	0.5	0
K439@MEF2D_HUMAN		0.00961657	0.553224	1.12334	0.303982	2.53593	0.233734	0.5	0
K706@ZN451_HUMAN		55.7314	91.1981	98.0468	37.4619	0.92227	0.39901	0.5	0
K480@NAB1_HUMAN		3.25174	4.09845	4.55237	1.44484	0.815927	0.347465	0.5	0
K185@SRBD1_HUMAN		0.00961657	0.745267	2.19576	0.67788	3.80673	0.134724	0.484523	0
K286@ZN746_HUMAN		0.257516	0.300339	0.493061	0.363862	1.5361	0.397261	0.5	0
K147@4F2_HUMAN		0.159856	0.422484	0.00961657	0.00961657	0.0330273	3.76e-05	0.00103986	-1
K2806@ZFHX3_HUMAN		0.506086	0.842522	0.00961657	0.166445	0.130551	0.00754084	0.0549176	-1
K86@G3P_HUMAN		1.12631	1.87322	1.62078	1.19997	0.940397	0.407391	0.5	0
K824@MTUS1_HUMAN		0.505983	0.951901	0.727526	0.261056	0.678093	0.274926	0.5	0
K15@YES_HUMAN		0.00961657	0.906629	0.787549	1.07589	2.03378	0.301041	0.5	0
K500@EAA3_HUMAN		0.120828	0.217329	0.00961657	0.247122	0.759229	0.318364	0.5	0
K741@TP53B_HUMAN		0.286127	0.303119	0.00961657	0.345815	0.603197	0.233258	0.5	0
K398@MY18A_HUMAN		0.18823	0.253191	0.310696	0.430876	1.67996	0.36554	0.5	0
K165@ABCE1_HUMAN		0.900997	1.13638	0.690662	0.00961657	0.343716	0.0879144	0.414626	0
K603@LDLR_HUMAN		0.75863	0.627358	0.522117	0.00961657	0.383649	0.109075	0.448889	0
K101@UBC9_HUMAN		8.79789	7.87087	4.64109	4.55346	0.551604	0.203946	0.5	0
K929@EGFR_HUMAN		0.00961657	0.0914992	0.00961657	0.51192	5.15781	0.0827547	0.406089	0
K227@PSA7_HUMAN		0.229687	0.00961657	0.00961657	0.224002	0.976245	0.423616	0.5	0
K106@TOM1_HUMAN		0.00961657	0.00961657	0.465492	1.44778	99.4779	1.75e-05	0.000657268	1
K2366@RBP2_HUMAN		0.400356	0.479956	0.00961657	0.248338	0.293026	0.0628637	0.337401	0
K384@HSP7C_HUMAN		0.252372	0.466542	0.00961657	0.802697	1.12992	0.488011	0.5	0
K484@CTR1_HUMAN		0.00961657	0.00961657	0.939011	5.69441	344.895	5.96e-08	8.77e-06	1
K102@GNA11_HUMAN		1.40485	1.20091	0.00961657	0.00961657	0.00738099	9.24e-09	2.38e-06	-1
K196@NB5R3_HUMAN		0.361876	0.44146	0.00961657	0.625854	0.791039	0.334825	0.5	0
K756@XRN2_HUMAN		0.00961657	0.347673	0.00961657	0.252415	0.733386	0.304747	0.5	0
K793@EPS15_HUMAN		0.147621	0.00961657	0.26978	0.358454	3.99545	0.125211	0.474375	0
K327@GINM1_HUMAN		1.05735	0.505299	0.00961657	1.07176	0.692017	0.282519	0.5	0
K90@GSH0_HUMAN		1.76026	2.10301	2.35755	2.59139	1.28102	0.463515	0.5	0
K202@HGS_HUMAN		0.461626	0.311231	0.490554	0.899966	1.79919	0.34184	0.5	0
K806@SC31A_HUMAN		0.00961657	0.241085	0.00961657	0.337383	1.38411	0.435039	0.5	0
K33@RS27A_HUMAN		2.1601	1.25527	0.00961657	0.0978418	0.0314631	3e-05	0.000980396	-1
K243@PCH2_HUMAN		0.13096	0.137018	0.00961657	0.258934	1.00214	0.435047	0.5	0
K498@IL1R1_HUMAN		0.297845	0.294972	0.00961657	0.248996	0.436243	0.138172	0.487286	0
K62@AK1BA_HUMAN		0.271487	0.302395	0.00961657	0.356134	0.637327	0.252405	0.5	0
K62@ALDR_HUMAN		0.400315	0.672748	0.488914	0.376811	0.806779	0.342844	0.5	0
K94@DC1L1_HUMAN		0.246041	0.366606	0.00961657	0.29084	0.490423	0.16894	0.5	0
K78@FLOT1_HUMAN		0.895866	0.795491	0.00961657	2.73925	1.62524	0.37718	0.5	0
K358@OGA_HUMAN		0.725762	0.931475	1.15919	0.419648	0.95269	0.413007	0.5	0
K109@TERA_HUMAN		5.30599	4.9647	4.09644	6.8564	1.06642	0.4624	0.5	0
K879@ZBT21_HUMAN		1.67366	2.1079	2.58221	0.921007	0.926394	0.400927	0.5	0
K24@GBRL2_HUMAN		0.213702	1.83717	0.00961657	4.91636	2.40189	0.249486	0.5	0
K118@K1C18_HUMAN		0.0982446	0.00961657	0.00961657	0.141142	1.39771	0.431465	0.5	0
K271@GT2D1_HUMAN		0.00961657	0.525119	0.497951	0.00961657	0.949194	0.411415	0.5	0
K395@S4A4_HUMAN		0.3065	0.321863	0.00961657	0.00961657	0.0306083	2.63e-05	0.000888858	-1
K539@S4A7_HUMAN		7.37143	6.22767	2.69054	3.67304	0.467941	0.156115	0.49829	0
K252@KCTD1_HUMAN		14.9125	16.3361	14.9401	1.70654	0.532718	0.193148	0.5	0
K293@PLPP3_HUMAN		0.543743	0.437552	0.395108	0.505507	0.917782	0.396917	0.5	0
K723@OGA_HUMAN		0.645999	0.401098	0.00961657	0.43207	0.421821	0.13009	0.475105	0
K20@UBP5_HUMAN		0.348631	0.32268	0.324449	0.294338	0.921758	0.398772	0.5	0
K1205@S4A7_HUMAN		0.549196	0.671218	0.473963	0.00961657	0.396242	0.115938	0.45712	0
K255@VAT1_HUMAN		2.66764	3.04356	2.08677	5.66213	1.35679	0.442349	0.5	0
K248@RAI14_HUMAN		0.478157	1.21545	0.00961657	0.00961657	0.0113563	1.33e-07	1.44e-05	-1
K1213@U520_HUMAN		0.310372	0.60604	0.00961657	0.230287	0.261785	0.0488043	0.275238	-1
K15@RS7_HUMAN		2.41646	1.95392	0.8946	1.7505	0.605234	0.234407	0.5	0
K10@RS7_HUMAN		1.9646	0.181138	0.986903	2.13051	1.45284	0.417372	0.5	0
K15@PLPP3_HUMAN		0.00961657	0.581984	0.00961657	0.649416	1.11398	0.481713	0.5	0
K207@CYBP_HUMAN		0.156759	0.236565	0.00961657	0.00961657	0.048899	0.000213644	0.00326164	-1
K110@CUTA_HUMAN		0.565014	0.42064	0.00961657	0.00961657	0.0195131	2.75e-06	0.000173622	-1
K82@UB2L3_HUMAN		1.62598	1.80988	2.17691	4.91472	2.064	0.296281	0.5	0
K174@TKT_HUMAN		0.501254	0.359877	0.00961657	0.200412	0.243898	0.0413459	0.245053	-1
K341@ATLA3_HUMAN		0.617607	0.678052	0.00961657	0.778788	0.608497	0.236246	0.5	0
K114@CXA1_HUMAN		0.00961657	0.558072	0.00961657	0.884218	1.57452	0.388432	0.5	0
K392@EF1A1_HUMAN		7.35741	7.28104	6.23312	5.29935	0.78782	0.333175	0.5	0
K286@STAT1_HUMAN		0.00961657	0.00961657	0.448529	0.543786	51.594	0.000209194	0.00324173	1
K224@LAP4A_HUMAN		66.4686	71.208	43.1759	83.4023	0.919388	0.397666	0.5	0
K692@ZMIZ2_HUMAN		0.00961657	0.216906	0.428315	0.184267	2.70429	0.215824	0.5	0
K468@S39A6_HUMAN		0.00961657	0.302473	0.626402	0.00961657	2.03794	0.300379	0.5	0
K467@S39A6_HUMAN		2.06167	0.651817	0.958677	0.983062	0.715588	0.295247	0.5	0
K1520@TOP2A_HUMAN		0.826363	0.807467	0.90019	0.31951	0.746528	0.311698	0.5	0
K4351@FAT1_HUMAN		0.00961657	1.11884	0.697519	0.436667	1.00508	0.436331	0.5	0
K971@S12A2_HUMAN		1.59931	1.38782	0.454104	0.00961657	0.155239	0.0126182	0.0875624	-1
K351@ASXL1_HUMAN		0.317624	0.331509	0.309729	0.618991	1.43071	0.422952	0.5	0
K420@MOT13_HUMAN		2.65375	1.52993	1.56815	1.62879	0.764145	0.32093	0.5	0
K259@G3P_HUMAN		0.380135	0.00961657	0.497311	0.283141	2.00243	0.306089	0.5	0
K407@I13R1_HUMAN		1.44824	2.00141	1.48153	1.8099	0.95413	0.413661	0.5	0
K139@MOES_HUMAN		3.23074	2.8972	4.21997	5.30297	1.55402	0.393108	0.5	0
K196@1433E_HUMAN		0.00961657	0.558564	0.00961657	0.760712	1.35578	0.442621	0.5	0
K1017@ASCC3_HUMAN		0.00961657	0.225955	0.00961657	0.680222	2.92836	0.194785	0.5	0
K147@NRSN2_HUMAN		0.00961657	0.00961657	0.721478	0.62258	69.8824	6.94e-05	0.00154296	1
K224@CSN1_HUMAN		2.19674	2.12665	2.60142	2.68922	1.22372	0.480448	0.5	0
K1159@TNC18_HUMAN		0.199591	0.00961657	0.558103	0.213603	3.68871	0.141177	0.491495	0
K63@SAFB1_HUMAN		0.252147	0.2374	0.00961657	0.256492	0.543582	0.199362	0.5	0
K440@PSMD3_HUMAN		0.00961657	0.204712	0.00961657	0.31038	1.49302	0.407498	0.5	0
K184@SGTA_HUMAN		0.54295	0.444333	0.60767	0.809613	1.43554	0.421726	0.5	0
K13@E41L1_HUMAN		0.279953	0.307485	0.48572	0.396109	1.50115	0.405539	0.5	0
K360@MOES_HUMAN		0.197197	0.135147	0.00961657	0.237141	0.742477	0.309562	0.5	0
K205@PTGR1_HUMAN		0.161653	0.205796	0.00961657	0.219695	0.624065	0.244993	0.5	0
K586@DCBD2_HUMAN		0.805341	0.99862	0.784817	0.74065	0.845621	0.362263	0.5	0
K514@TRXR1_HUMAN		0.00961657	0.434527	0.714506	0.729332	3.25084	0.169147	0.5	0
K1071@AT2B4_HUMAN		0.546054	0.489836	0.489037	0.720399	1.16753	0.497877	0.5	0
K547@PODXL_HUMAN		0.762583	0.00961657	1.65054	1.07656	3.5316	0.150434	0.49829	0
K177@MCM3_HUMAN		0.00961657	0.00961657	0.824552	0.518293	69.8193	6.96e-05	0.00154296	1
K636@MRP1_HUMAN		0.617663	0.439202	0.530918	0.472378	0.949314	0.41147	0.5	0
K352@HNRPU_HUMAN		0.636804	0.502248	0.759705	1.20682	1.72646	0.356036	0.5	0
K224@MOT1_HUMAN		0.00961657	0.155886	0.00961657	0.238377	1.49843	0.406191	0.5	0
K5@RS27_HUMAN		0.314705	0.371741	0.46729	1.24806	2.49889	0.237947	0.5	0
K515@MRP4_HUMAN		2.21901	1.63646	0.40633	0.756733	0.301666	0.0669563	0.355662	0
K97@VANG1_HUMAN		0.426797	0.672859	0.00961657	0.536471	0.496599	0.172471	0.5	0
K633@MRP4_HUMAN		0.275057	0.316527	0.00961657	0.40083	0.693809	0.283492	0.5	0
K59@LYN_HUMAN		0.387377	0.355388	0.00961657	0.366813	0.506796	0.178307	0.5	0
K269@S40A1_HUMAN		0.960467	0.590424	0.00961657	0.556931	0.365305	0.0992291	0.43237	0
K579@RPN1_HUMAN		0.283508	0.307414	0.346124	0.353214	1.18347	0.492848	0.5	0
K540@TCPQ_HUMAN		5.45079	0.148948	5.23086	4.01264	1.6507	0.371702	0.5	0
K28@RS3A_HUMAN		0.00961657	0.195064	0.00961657	0.323559	1.62778	0.376629	0.5	0
K50@ANM1_HUMAN		0.517874	0.644535	0.40415	0.567317	0.835737	0.357372	0.5	0
K33@LIS1_HUMAN		0.125493	0.00961657	0.00961657	0.116266	0.931706	0.403388	0.5	0
K65@RS15_HUMAN		0.00961657	0.324696	0.403265	0.599964	3.00087	0.18858	0.5	0
K14@T106B_HUMAN		6.19741	3.88445	6.53687	3.23708	0.969459	0.42058	0.5	0
K620@XPC_HUMAN		0.498716	0.5003	0.532498	0.5367	1.07025	0.463985	0.5	0
K352@S1PR3_HUMAN		3.91569	4.29731	2.08223	1.51533	0.438031	0.139178	0.489497	0
K196@EPN1_HUMAN		2.32372	0.768981	2.28182	1.34857	1.17386	0.495873	0.5	0
K357@SPB1_HUMAN		0.00961657	0.00961657	0.562485	0.393301	49.6948	0.00023852	0.00351136	1
K230@MLEC_HUMAN		0.141277	0.00961657	0.201331	0.231289	2.86707	0.20025	0.5	0
K785@SYNEM_HUMAN		0.318993	0.00961657	0.603604	0.00961657	1.86611	0.329461	0.5	0
K224@RSSA_HUMAN		1.79788	1.92278	1.13477	1.52713	0.715437	0.295166	0.5	0
K775@BNC2_HUMAN		0.503275	1.26543	1.65198	0.608544	1.27807	0.464367	0.5	0
K398@AL1A1_HUMAN		10.2279	3.16083	7.04999	3.20287	0.765782	0.321783	0.5	0
K466@ZN827_HUMAN		0.00961657	1.40427	1.04066	0.264211	0.922897	0.399302	0.5	0
K240@TE2IP_HUMAN		0.51191	0.472143	1.92798	0.7143	2.6851	0.217768	0.5	0
K460@EZRI_HUMAN		0.675922	1.37365	0.00961657	1.20701	0.593598	0.227834	0.5	0
K408@ZMY11_HUMAN		0.00961657	0.00961657	1.07627	0.275608	70.2891	6.79e-05	0.00153758	1
K240@GTF2I_HUMAN		0.543858	0.75051	0.15192	0.184304	0.259759	0.0479363	0.273238	-1
K432@ITCH_HUMAN		13.7813	2.35987	0.426854	4.31356	0.293686	0.0631731	0.338181	0
K154@SET_HUMAN		0.91044	0.720529	0.888088	0.721316	0.986778	0.428295	0.5	0
K266@AL3A2_HUMAN		0.00961657	0.377304	0.630741	1.23968	4.83413	0.0923352	0.424783	0
K17@SUMO1_HUMAN		0.00961657	0.00961657	0.7034	0.321218	53.2736	0.00018685	0.00305633	1
K844@MRP7_HUMAN		0.00961657	0.00961657	0.341493	0.279876	32.3072	0.00099102	0.00915916	1
K546@HS90A_HUMAN		1.6791	1.15137	2.40188	2.58796	1.7629	0.348824	0.5	0
K480@VATA_HUMAN		0.280229	0.263835	0.00961657	0.249612	0.476466	0.160971	0.5	0
K682@EIF3A_HUMAN		0.351266	0.00961657	0.598187	0.00961657	1.68422	0.364657	0.5	0
K393@EST1_HUMAN		0.547963	1.0163	0.00961657	1.44637	0.930785	0.402962	0.5	0
K4@RBBP7_HUMAN		0.00961657	0.245286	0.439508	0.692587	4.44128	0.106071	0.444336	0
K100@NNMT_HUMAN		0.00961657	0.161279	0.00961657	0.355934	2.13903	0.284906	0.5	0
K738@CADH1_HUMAN		1.53106	1.28106	0.717454	1.9707	0.955917	0.414472	0.5	0
K656@PKP2_HUMAN		0.246449	0.420646	0.00961657	0.480031	0.734	0.305073	0.5	0
K5169@RN213_HUMAN		0.00961657	0.00961657	0.342651	1.34181	87.5811	2.91e-05	0.000966235	1
K348@ENPL_HUMAN		0.116745	0.00961657	0.221053	0.231874	3.58437	0.147235	0.49829	0
K168@PSMD2_HUMAN		0.136281	0.00961657	0.00961657	0.241038	1.71802	0.357737	0.5	0
K283@IPO7_HUMAN		0.274919	0.665938	0.426754	0.725199	1.22437	0.480253	0.5	0
K188@SAHH_HUMAN		0.61166	0.721502	0.00961657	0.151217	0.120641	0.00589759	0.0435661	-1
K826@BAZ1B_HUMAN		0.00961657	0.582404	0.51235	0.00961657	0.881669	0.379808	0.5	0
K698@HNRPM_HUMAN		1.59796	3.40066	4.4233	6.42864	2.17099	0.280243	0.5	0
K212@PSD12_HUMAN		0.00961657	0.282016	0.471487	0.00961657	1.64969	0.371918	0.5	0
K87@LST2_HUMAN		2.22581	1.12535	0.46188	1.26589	0.515572	0.183331	0.5	0
K428@VPS4A_HUMAN		0.376826	0.363409	0.00961657	0.328296	0.456494	0.149611	0.49829	0
K736@XRN1_HUMAN		0.00961657	0.122971	0.00961657	0.255906	2.00262	0.306059	0.5	0
K306@SPT6H_HUMAN		0.804825	0.356389	0.92251	0.667315	1.36911	0.439033	0.5	0
K529@TCPG_HUMAN		0.067836	0.0192331	0.16146	0.00961657	1.96484	0.312299	0.5	0
K233@RNF13_HUMAN		1.4107	1.45193	1.48498	1.31351	0.977593	0.424217	0.5	0
K185@ANXA1_HUMAN		1.67866	0.00961657	1.65959	0.815515	1.46606	0.414088	0.5	0
K499@MCM5_HUMAN		0.54402	0.643857	0.00961657	0.00961657	0.0161912	1.01e-06	8.3e-05	-1
K373@LRCH1_HUMAN		0.00961657	0.00961657	0.172271	0.161894	17.3744	0.00593288	0.0436702	1
K302@DJB11_HUMAN		0.34511	0.35477	0.348186	0.539101	1.26777	0.467357	0.5	0
K12@AP2B1_HUMAN		0.35581	0.510407	0.497041	1.05675	1.79376	0.342873	0.5	0
K829@EP15R_HUMAN		0.355367	0.351652	0.279336	0.36134	0.906165	0.391465	0.5	0
K28@CH10_HUMAN		0.00961657	0.356889	0.00961657	0.297632	0.838319	0.358653	0.5	0
K206@IST1_HUMAN		1.18817	1.23397	0.414695	0.504926	0.379674	0.106926	0.445199	0
K92@PMP22_HUMAN		0.73154	0.865758	0.00961657	0.365859	0.23507	0.037843	0.228722	-1
K12@XCT_HUMAN		4.47939	3.51597	2.06614	2.25159	0.540028	0.19733	0.5	0
K36@KPCL_HUMAN		0.00961657	0.275415	0.00961657	0.291278	1.05565	0.457921	0.5	0
K249@PGDH_HUMAN		0.213524	0.532499	0.820181	2.32928	4.22167	0.114965	0.45712	0
K40@PLAK_HUMAN		0.675925	0.568309	0.673484	0.950285	1.30503	0.45666	0.5	0
K279@LDHB_HUMAN		0.657243	0.649255	0.00961657	0.51286	0.399906	0.117949	0.461277	0
K151@ML12B_HUMAN		0.00961657	0.229285	0.00961657	0.27024	1.17143	0.49664	0.5	0
K145@SPSB2_HUMAN		0.413602	0.359779	0.00961657	0.327685	0.436139	0.138113	0.487286	0
K19@SC6A8_HUMAN		0.00961657	0.00961657	0.176504	0.251722	22.265	0.00300956	0.0239487	1
K421@UBE3A_HUMAN		0.00961657	0.00961657	0.340984	0.326195	34.6891	0.000791402	0.00773024	1
K692@NU188_HUMAN		0.467578	0.553016	0.348787	0.00961657	0.351171	0.0917849	0.423196	0
K4@DAZP2_HUMAN		8.49459	9.94578	12.4385	16.587	1.57402	0.388544	0.5	0
K719@EP15R_HUMAN		0.636209	0.699523	1.38722	1.2685	1.98821	0.308418	0.5	0
K88@SMAGP_HUMAN		0.876038	0.691907	0.183342	0.309387	0.314252	0.0730579	0.378694	0
K68@ORML2_HUMAN		0.343444	0.357726	0.459801	0.927059	1.97793	0.310118	0.5	0
K49@UBC9_HUMAN		6.72401	4.82468	0.695886	0.883938	0.136797	0.00869324	0.0624278	-1
K794@DAG1_HUMAN		1.30768	1.32966	0.466041	0.908755	0.52128	0.1866	0.5	0
K320@G6PD_HUMAN		0.251712	0.299457	0.323322	0.642566	1.75244	0.350874	0.5	0
K88@EMD_HUMAN		0.77204	0.620753	1.44836	1.21924	1.91528	0.320754	0.5	0
K159@PON2_HUMAN		1.7141	7.36385	4.11329	0.932387	0.555817	0.206352	0.5	0
K145@TMED2_HUMAN		0.00961657	0.662134	1.09587	0.300375	2.07851	0.294032	0.5	0
K153@HS90A_HUMAN		0.373067	0.379083	0.477378	0.430923	1.20761	0.485361	0.5	0
K65@CAV1_HUMAN		3.42242	3.81144	2.24069	10.6045	1.77571	0.346337	0.5	0
K72@RCN2_HUMAN		0.00961657	0.46786	0.243011	0.304919	1.14756	0.494881	0.5	0
K343@VA0D1_HUMAN		0.385961	0.226568	0.00961657	0.738737	1.22175	0.481046	0.5	0
K943@UBE2O_HUMAN		0.347691	0.381901	0.00961657	0.319436	0.451009	0.146504	0.49829	0
K66@CAZA1_HUMAN		1.05998	1.50854	1.52198	0.795673	0.90233	0.389654	0.5	0
K414@LCOR_HUMAN		0.582012	1.29258	1.54771	0.00961657	0.830756	0.354894	0.5	0
K270@KPYM_HUMAN		0.00961657	0.229646	0.468095	0.306538	3.23758	0.170107	0.5	0
K180@EF1A1_HUMAN		0.743008	1.10265	1.51905	4.82527	3.43743	0.156382	0.49829	0
K30@HINT1_HUMAN		0.311614	0.256061	0.00961657	0.00961657	0.0338806	4.23e-05	0.00111888	-1
K13@MNAR1_HUMAN		0.534885	0.217292	0.00961657	0.00961657	0.02557	1.1e-05	0.00049247	-1
K34@CDK1_HUMAN		0.00961657	0.52889	0.960467	1.39789	4.37945	0.108479	0.448889	0
K197@CYBP_HUMAN		0.00961657	0.126228	0.00961657	0.281681	2.14434	0.284123	0.5	0
K65@TRAF4_HUMAN		0.342551	0.444578	0.00961657	0.329877	0.431306	0.135398	0.484523	0
K27@ZN445_HUMAN		0.23967	0.465421	0.498527	0.00961657	0.720677	0.297973	0.5	0
K210@BAMBI_HUMAN		0.231957	0.277948	0.00961657	0.280641	0.56924	0.214004	0.5	0
K67@GLRX3_HUMAN		1.34207	2.15905	2.39442	0.71019	0.886748	0.382243	0.5	0
K27@ZNF24_HUMAN		1.16477	0.00961657	2.07205	0.505073	2.19445	0.276887	0.5	0
K176@BAP31_HUMAN		0.00961657	0.129081	0.180567	0.00961657	1.37121	0.43847	0.5	0
K104@SF01_HUMAN		0.304106	0.3073	0.00961657	0.203848	0.349137	0.0907247	0.421134	0
K141@GRSF1_HUMAN		0.00961657	0.451955	0.249473	0.260055	1.1039	0.477684	0.5	0
K511@EHD1_HUMAN		0.716227	0.981084	0.974632	0.430825	0.828049	0.353544	0.5	0
K516@EHD2_HUMAN		0.00961657	0.971961	0.00961657	1.1751	1.20695	0.485563	0.5	0
K14@TAF5_HUMAN		0.579315	0.496265	0.717268	0.308625	0.953804	0.413513	0.5	0
K650@PRP6_HUMAN		0.231025	0.284141	0.449641	0.27836	1.41314	0.427455	0.5	0
K754@GEMI5_HUMAN		1.2401	1.43569	2.56739	0.62241	1.19209	0.490154	0.5	0
K578@ZN318_HUMAN		0.00961657	0.108106	0.00961657	0.166551	1.49646	0.406666	0.5	0
K458@TOIP1_HUMAN		0.00961657	0.475144	0.427563	0.237042	1.371	0.438528	0.5	0
K191@WAC2A_HUMAN		0.474142	0.00961657	0.00961657	0.39411	0.834561	0.356788	0.5	0
K361@T184C_HUMAN		0.955997	0.997342	0.769533	2.2983	1.57056	0.389329	0.5	0
K149@PLAK_HUMAN		0.00961657	0.46309	0.00961657	0.376495	0.81681	0.347909	0.5	0
K158@CTNB1_HUMAN		0.00961657	0.13443	0.00961657	0.234151	1.69228	0.362988	0.5	0
K208@TM165_HUMAN		0.332527	0.43445	1.41364	3.91996	6.95406	0.0479924	0.273238	1
K101@GSTO1_HUMAN		0.00961657	0.00961657	0.415171	1.08855	78.1837	4.53e-05	0.00115202	1
K9@AK1C2_HUMAN		0.937018	1.01849	4.17294	14.5739	9.58666	0.0248128	0.158326	1
K1198@PCM1_HUMAN		0.802523	0.97384	1.56572	1.34716	1.6398	0.374035	0.5	0
K104@LTOR1_HUMAN		0.00961657	0.23718	0.00961657	0.34539	1.43846	0.420988	0.5	0
K1111@IQGA1_HUMAN		0.564636	0.437993	0.423359	1.05474	1.47423	0.412076	0.5	0
K58@STX12_HUMAN		0.11882	0.183788	0.00961657	0.494755	1.66675	0.368306	0.5	0
K858@AHNK_HUMAN		0.390807	0.180296	0.00961657	0.506032	0.902899	0.389923	0.5	0
K59@NAA10_HUMAN		0.00961657	0.345055	0.00961657	0.488844	1.40541	0.429456	0.5	0
K365@PININ_HUMAN		0.00961657	0.443474	0.708751	0.00961657	1.58548	0.38596	0.5	0
K5247@AHNK_HUMAN		0.308876	0.396066	0.440906	0.217531	0.934029	0.40446	0.5	0
K93@EIF3E_HUMAN		0.00961657	0.257116	0.00961657	0.441425	1.69099	0.363256	0.5	0
K220@LAP4A_HUMAN		4.09206	2.60493	1.1689	13.9514	2.25778	0.2681	0.5	0
K751@A4_HUMAN		2.09492	2.54805	1.97508	4.08604	1.30544	0.456546	0.5	0
K295@CEP44_HUMAN		0.125569	0.00961657	0.00961657	0.335196	2.55066	0.232087	0.5	0
K31@UBP24_HUMAN		0.00961657	0.410145	0.69103	0.796987	3.54491	0.149619	0.49829	0
K127@CP51A_HUMAN		0.00961657	0.175098	0.00961657	7.00305	37.9649	0.000591458	0.00632399	1
K1511@PCF11_HUMAN		0.167678	0.432847	0.525087	0.259027	1.30571	0.456468	0.5	0
K1369@EIF3A_HUMAN		0.248512	0.309883	0.00961657	0.00961657	0.0344436	4.57e-05	0.00115202	-1
K101@ERBIN_HUMAN		0.17502	0.321726	0.00961657	0.265314	0.553463	0.205008	0.5	0
K248@H2AY_HUMAN		0.00961657	0.301602	0.00961657	0.303804	1.00707	0.4372	0.5	0
K45@COF1_HUMAN		0.247527	0.399073	0.366576	0.213743	0.897493	0.387363	0.5	0
K142@RAN_HUMAN		0.672673	0.769017	0.48198	0.39819	0.610513	0.237382	0.5	0
K392@MYOF_HUMAN		0.00961657	0.317217	0.00961657	0.489107	1.52593	0.399647	0.5	0
K201@LGAT1_HUMAN		0.00961657	0.12157	0.00961657	0.28806	2.26911	0.266568	0.5	0
K66@GSTO1_HUMAN		0.00961657	0.00961657	0.494553	0.683138	61.2324	0.000113249	0.00216117	1
K266@UCHL5_HUMAN		0.00961657	0.00961657	0.347233	0.656117	52.1678	0.000201213	0.00314167	1
K333@SYT1_HUMAN		0.363633	0.422015	0.00961657	0.374988	0.489538	0.168434	0.5	0
K25@RBBP7_HUMAN		0.00961657	0.133743	0.00961657	0.158145	1.17022	0.497026	0.5	0
K520@TOP2A_HUMAN		0.514206	0.474005	0.6498	0.374003	1.03602	0.449646	0.5	0
K171@IST1_HUMAN		0.704382	0.662172	0.00961657	0.281094	0.212733	0.0295576	0.184043	-1
K351@AGTR1_HUMAN		6.22497	4.87758	0.00961657	1.54333	0.139873	0.00929391	0.0662794	-1
K331@DC1L2_HUMAN		0.463733	0.302496	0.00961657	0.204484	0.279422	0.0565916	0.306935	0
K457@S39A6_HUMAN		0.345154	0.00961657	0.00961657	0.258506	0.755764	0.316551	0.5	0
K2531@RBP2_HUMAN		5.44111	5.29903	3.49318	0.746265	0.39473	0.11511	0.45712	0
K702@IL6RB_HUMAN		0.00961657	0.499598	0.00961657	0.436249	0.875595	0.376885	0.5	0
K123@AK1C2_HUMAN		0.00961657	0.00961657	0.483105	0.315631	41.5291	0.000439863	0.00539618	1
K408@G6PD_HUMAN		0.274579	0.464705	0.42222	0.55569	1.32278	0.451683	0.5	0
K735@ATS1_HUMAN		4.04171	4.22266	0.00961657	5.76069	0.698216	0.285882	0.5	0
K634@CTND1_HUMAN		0.00961657	0.436093	0.00961657	0.309346	0.715629	0.295269	0.5	0
K603@COPB_HUMAN		0.44167	0.431427	0.728407	0.745512	1.68815	0.363842	0.5	0
K235@SPB1_HUMAN		0.154091	0.294378	0.681575	0.311543	2.21447	0.274067	0.5	0
K265@TNR1A_HUMAN		1.52306	1.64698	0.911382	1.08256	0.628996	0.247753	0.5	0
K202@RS3_HUMAN		0.46164	0.00961657	0.00961657	0.728764	1.56683	0.390176	0.5	0
K382@MPP10_HUMAN		1.18308	1.3287	1.0612	0.321773	0.550595	0.203371	0.5	0
K1150@NU205_HUMAN		0.0720298	0.127345	0.00961657	0.105731	0.578545	0.219297	0.5	0
K198@1433F_HUMAN		0.462667	0.580656	0.560276	0.775439	1.28025	0.463737	0.5	0
K921@IPO7_HUMAN		0.260251	0.00961657	0.00961657	0.209106	0.810481	0.344717	0.5	0
K1156@PTPRJ_HUMAN		2.25501	2.54753	1.84608	3.02226	1.0137	0.440077	0.5	0
K304@SDC1_HUMAN		14.2283	13.3593	0.00961657	7.2257	0.262267	0.0490112	0.275238	-1
K430@PRS4_HUMAN		0.00961657	0.40281	0.301538	0.354584	1.59088	0.384751	0.5	0
K348@VASP_HUMAN		0.491329	0.00961657	0.00961657	0.317176	0.652352	0.260753	0.5	0
K776@TRI33_HUMAN		0.317895	0.65252	1.1354	0.00961657	1.17992	0.493962	0.5	0
K222@FOSL2_HUMAN		4.5033	4.7067	12.5767	1.78423	1.55927	0.391904	0.5	0
K218@PNISR_HUMAN		0.447353	0.49904	1.04063	0.300986	1.41761	0.426304	0.5	0
K481@BRD8_HUMAN		1.03348	1.23721	1.05506	0.525359	0.696009	0.284686	0.5	0
K359@ACTB_HUMAN		1	1.39288	3.40499	1.90571	2.21937	0.273382	0.5	0
K130@UBE3C_HUMAN		2.74769	21.1797	3.96259	1.37178	0.22294	0.0332372	0.203875	-1
K177@CTSL2_HUMAN		0.00961657	0.433088	0.00961657	0.266735	0.624234	0.245088	0.5	0
K65@UCHL1_HUMAN		0.711262	0.92784	0.00961657	1.03109	0.634923	0.251064	0.5	0
K756@CADH2_HUMAN		0.626473	0.916071	0.444793	0.831607	0.827465	0.353252	0.5	0
K672@EIF3A_HUMAN		0.00961657	0.00961657	0.197528	0.221931	21.8091	0.00319079	0.0249099	1
K396@MPRIP_HUMAN		1.49515	1.74995	1.55814	1.31905	0.886625	0.382184	0.5	0
K32@PSD11_HUMAN		0.541413	0.693147	1.46639	0.565333	1.64571	0.372768	0.5	0
K895@SMC5_HUMAN		0.00961657	0.195829	0.365793	0.234052	2.91972	0.195543	0.5	0
K9@S6A15_HUMAN		2.00966	1.53243	1.68483	1.39494	0.869481	0.373928	0.5	0
K486@TERA_HUMAN		2.84806	2.39488	0.00961657	1.87684	0.359809	0.0963185	0.430111	0
K814@IPO5_HUMAN		0.48929	0.371712	0.478398	0.387567	1.00576	0.43663	0.5	0
K29@COX41_HUMAN		0.00961657	3.3319	2.53459	1.22233	1.12432	0.485807	0.5	0
K218@CLD2_HUMAN		2.08131	2.17666	0.00961657	1.06683	0.252807	0.045002	0.260531	-1
K502@AAAT_HUMAN		14.0914	12.1271	5.19333	8.31709	0.515301	0.183176	0.5	0
K414@TMX3_HUMAN		0.00961657	0.00961657	0.133509	0.123907	13.384	0.011499	0.0806104	1
K34@VDAC1_HUMAN		0.00961657	0.316055	0.501407	0.281977	2.40544	0.249051	0.5	0
K112@LAT1_HUMAN		0.00961657	0.00961657	0.239829	0.997939	64.356	9.43e-05	0.00190606	1
K157@LMNB1_HUMAN		2.26743	0.891458	0.530787	0.771436	0.412241	0.12476	0.47385	0
K242@CBR1_HUMAN		0.00961657	0.00961657	0.411235	0.281818	36.0343	0.000700518	0.00714737	1
K467@CSN1_HUMAN		0.389327	1.06841	0.885025	0.791053	1.14978	0.495742	0.5	0
K273@PSMD3_HUMAN		0.00961657	0.343272	0.00961657	0.3547	1.03238	0.4481	0.5	0
K204@TALDO_HUMAN		0.411519	0.445644	0.00961657	0.378397	0.452672	0.147445	0.49829	0
K291@RAI3_HUMAN		0.487673	0.557126	0.448718	0.00961657	0.438682	0.139544	0.48995	0
K1024@CYTSA_HUMAN		0.00961657	0.341201	0.00961657	0.353483	1.03501	0.449219	0.5	0
K63@ZN618_HUMAN		0.761907	1.11848	0.00961657	0.00961657	0.0102283	7.09e-08	9.75e-06	-1
K279@TSNAX_HUMAN		2.00505	3.43232	4.72016	1.35181	1.11671	0.482797	0.5	0
K59@CALU_HUMAN		0.00961657	0.180678	0.00961657	0.284889	1.54764	0.394582	0.5	0
K140@ERD21_HUMAN		0.719175	0.445098	2.40521	0.991749	2.91766	0.195724	0.5	0
K44@SMAD3_HUMAN		0.00961657	0.00961657	0.32697	0.361784	35.8108	0.000714693	0.00718528	1
K248@LAPM5_HUMAN		0.00961657	0.00961657	0.376565	0.499544	45.552	0.000321983	0.00428134	1
K290@MRP1_HUMAN		4.03403	3.50562	1.64017	2.83768	0.593906	0.228008	0.5	0
K716@MATR3_HUMAN		1.16663	1.01799	0.17386	0.155426	0.150729	0.0115868	0.0809503	-1
K44@N4BP2_HUMAN		0.689125	1.20965	1.27045	0.86851	1.1265	0.486665	0.5	0
K21@CBX3_HUMAN		0.736473	0.835167	1.21367	0.709968	1.22397	0.480374	0.5	0
K26@ZKSC8_HUMAN		0.371384	0.360893	0.00961657	0.273389	0.386474	0.110608	0.453207	0
K14@ZSC31_HUMAN		0.285131	0.00961657	0.493564	0.210708	2.38941	0.251027	0.5	0
K27@ZKSC1_HUMAN		3.46968	0.00961657	4.99158	1.90596	1.98245	0.309368	0.5	0
K467@NOP58_HUMAN		2.48726	3.05914	11.0319	2.29988	2.40368	0.249267	0.5	0
K234@TMX1_HUMAN		0.116839	0.00961657	0.00961657	0.19204	1.59468	0.383905	0.5	0
K1271@TOP2B_HUMAN		8.1011	13.9639	12.7917	3.09686	0.72008	0.297654	0.5	0
K422@PPM1B_HUMAN		0.00961657	0.460332	0.670147	0.661697	2.83402	0.203284	0.5	0
K204@PLIN2_HUMAN		0.00961657	0.00961657	0.145065	0.258169	20.9655	0.00356384	0.027407	1
K1277@MRP2_HUMAN		1.36663	1.77906	0.00961657	4.76144	1.5167	0.401827	0.5	0
K1003@DSRAD_HUMAN		0.00961657	0.00961657	0.425184	0.192988	32.141	0.00100715	0.00926672	1
K298@FAS_HUMAN		0.00961657	0.00961657	0.213053	0.227817	22.9224	0.00277032	0.0223907	1
K1088@PDE3A_HUMAN		0.250211	0.345521	0.00961657	0.00961657	0.0322849	3.38e-05	0.00103965	-1
K162@G3P_HUMAN		0.630257	0.375692	0.00961657	0.414299	0.421409	0.129861	0.475105	0
K23@STEA3_HUMAN		1.12263	1.01271	0.752585	0.449471	0.562933	0.210412	0.5	0
K9@RUVB2_HUMAN		0.364553	0.466637	0.490705	0.41316	1.08744	0.47103	0.5	0
K499@AT2B1_HUMAN		1.05032	1.15667	0.481761	1.83283	1.04876	0.45503	0.5	0
K628@VASN_HUMAN		0.696952	0.884699	0.00961657	0.0952411	0.0662963	0.000726047	0.00726399	-1
K7@RPC6_HUMAN		0.468771	1.02003	0.837824	0.263407	0.739675	0.30808	0.5	0
K456@SNX2_HUMAN		0.136966	0.385631	0.00961657	0.76591	1.48399	0.409689	0.5	0
K286@ARI1_HUMAN		0.428561	0.417744	0.00961657	0.506715	0.6101	0.23715	0.5	0
K1304@PARP4_HUMAN		0.00961657	0.00961657	0.40787	0.605163	52.6712	0.000194513	0.00313518	1
K183@EPN4_HUMAN		1.19063	0.906879	0.42358	0.301449	0.345662	0.0889207	0.417461	0
K1122@ITA6_HUMAN		3.14816	2.68164	0.00961657	0.00961657	0.00329911	3.48e-11	4.13e-08	-1
K401@I13R1_HUMAN		0.214504	0.344085	0.00961657	0.292319	0.540532	0.197619	0.5	0
K68@IF5A1_HUMAN		0.366005	0.482048	0.00961657	0.00961657	0.0226792	6.01e-06	0.000288473	-1
K711@CHD4_HUMAN		0.292646	0.678235	0.387944	0.224517	0.63083	0.248779	0.5	0
K531@KLC1_HUMAN		0.00961657	0.656842	0.884943	0.00961657	1.34226	0.446304	0.5	0
K95@GOGA7_HUMAN		0.330646	0.313141	0.312929	0.606447	1.42807	0.423623	0.5	0
K326@PDIA1_HUMAN		0.00961657	0.40582	0.488411	0.367965	2.06139	0.296688	0.5	0
K355@UGDH_HUMAN		0.00961657	0.289001	0.00961657	0.35681	1.22707	0.479434	0.5	0
K149@BAP31_HUMAN		0.377805	0.321172	0.4124	0.380912	1.13496	0.489986	0.5	0
K1222@SMC1A_HUMAN		1.59801	1.61429	1.24083	1.38829	0.818451	0.348735	0.5	0
K363@UBP10_HUMAN		0.00961657	0.368923	0.00961657	0.251147	0.688868	0.280807	0.5	0
K2508@UBP34_HUMAN		0.379789	0.361359	0.543927	0.416738	1.29619	0.45917	0.5	0
K468@MBOA7_HUMAN		0.507385	0.631281	0.413621	0.882289	1.13809	0.491209	0.5	0
K631@S12A2_HUMAN		0.00961657	0.359477	0.00961657	1.05757	2.89136	0.198059	0.5	0
K629@CTR1_HUMAN		7.37991	8.46096	4.04169	3.26031	0.46096	0.152146	0.49829	0
K67@RUXE_HUMAN		0.296244	0.391416	0.465644	0.315754	1.13631	0.490514	0.5	0
K471@TOP2B_HUMAN		0.00961657	0.152977	0.233773	0.198592	2.65918	0.220432	0.5	0
K402@ERCC5_HUMAN		0.38607	0.346967	0.473207	0.361603	1.13884	0.491498	0.5	0
K556@IQGA1_HUMAN		0.00961657	0.00961657	0.202284	0.234106	22.6895	0.00285225	0.0228735	1
K2219@USP9X_HUMAN		0.247165	0.37055	0.00961657	0.195545	0.33213	0.0819843	0.403656	0
K141@ARL8A_HUMAN		7.93572	7.06484	3.83974	7.15542	0.732983	0.304533	0.5	0
K194@HS105_HUMAN		0.154042	0.19746	0.00961657	0.196537	0.586494	0.223809	0.5	0
K141@ARL8B_HUMAN		29.9226	29.4448	18.5093	28.4628	0.79121	0.334913	0.5	0
K395@OSBP1_HUMAN		0.218449	0.235537	0.00961657	0.267952	0.611404	0.237883	0.5	0
K322@EF2_HUMAN		0.63318	0.649181	0.692207	0.445379	0.887103	0.382412	0.5	0
K256@AT2B1_HUMAN		0.360095	0.487763	0.00961657	0.00961657	0.0226844	6.02e-06	0.000288473	-1
K1502@MRP1_HUMAN		1.35289	0.814456	0.615775	1.88936	1.15586	0.498079	0.5	0
K219@NGLY1_HUMAN		0.00961657	1.06161	1.06968	1.77786	2.65819	0.220535	0.5	0
K228@TNIP1_HUMAN		0.175533	0.234924	0.00961657	0.196526	0.502226	0.175691	0.5	0
K745@AT2B4_HUMAN		0.499978	0.420253	0.00961657	0.864795	0.950208	0.411877	0.5	0
K261@KAP0_HUMAN		0.490471	0.598772	0.475417	0.327058	0.736726	0.306519	0.5	0
K266@S29A2_HUMAN		1.62425	0.783556	0.00961657	0.981547	0.411645	0.12443	0.47385	0
K123@RAC2_HUMAN		1.07188	0.946141	1.22609	1.4842	1.34305	0.446089	0.5	0
K857@EF2_HUMAN		0.00961657	0.160566	0.00961657	0.219623	1.34702	0.445003	0.5	0
K631@IF4G2_HUMAN		0.239221	0.326365	0.00961657	0.00961657	0.0340057	4.31e-05	0.00112372	-1
K237@RIC8A_HUMAN		0.00961657	0.00961657	0.20361	0.222074	22.1328	0.00306074	0.0241693	1
K132@RL18_HUMAN		0.00961657	0.599777	0.00961657	1.0685	1.76916	0.347605	0.5	0
K243@DCK_HUMAN		0.524039	0.42449	0.00961657	0.803	0.856712	0.367711	0.5	0
K224@UBP14_HUMAN		0.00961657	0.00961657	0.540343	0.507342	54.4729	0.000172657	0.0029205	1
K522@SERA_HUMAN		1.17968	1.78947	0.905507	2.14775	1.02833	0.446367	0.5	0
K436@UBA1_HUMAN		0.349817	0.00961657	0.00961657	0.277056	0.797568	0.338162	0.5	0
K100@TBCE_HUMAN		0.402614	0.620542	0.653551	0.29202	0.92417	0.399894	0.5	0
K76@PSMD3_HUMAN		0.00961657	0.209027	0.00961657	0.254522	1.20808	0.485216	0.5	0
K91@UD19_HUMAN		0.560164	0.515985	0.466453	0.593512	0.984962	0.427491	0.5	0
K11@SDCB1_HUMAN		0.483351	0.502336	0.537941	0.823285	1.38099	0.435866	0.5	0
K173@STAT1_HUMAN		0.00961657	0.00961657	0.138411	0.204976	17.8539	0.00552008	0.0410718	1
K351@KPBB_HUMAN		0.352667	0.252134	0.292926	0.00961657	0.500235	0.174551	0.5	0
K352@BIP_HUMAN		3.25642	4.69961	6.55718	1.58156	1.02297	0.44407	0.5	0
K180@RAPH1_HUMAN		0.36067	0.00961657	0.00961657	0.260182	0.728623	0.302214	0.5	0
K1422@NU160_HUMAN		0.424003	0.329094	0.00961657	0.399623	0.543409	0.199263	0.5	0
K220@STXB3_HUMAN		0.716876	0.644249	0.491868	0.310952	0.589821	0.225695	0.5	0
K248@HMDH_HUMAN		0.00961657	0.301004	0.560815	0.915558	4.75297	0.0949682	0.429231	0
K200@RCN2_HUMAN		0.785102	0.360887	0.00961657	0.594746	0.527372	0.190088	0.5	0
K199@S35F6_HUMAN		0.512314	0.446669	0.638585	0.478234	1.16459	0.498814	0.5	0
K321@SFXN4_HUMAN		0.00961657	0.365922	0.448255	0.389218	2.23006	0.271898	0.5	0
K3323@AHNK_HUMAN		0.00961657	0.636074	0.00961657	1.05472	1.64838	0.372198	0.5	0
K3573@AHNK_HUMAN		0.222112	0.299052	0.324403	0.438069	1.46302	0.414841	0.5	0
K2416@AHNK_HUMAN		0.211091	0.320006	0.00961657	0.206892	0.407663	0.122225	0.470252	0
K976@AHNK_HUMAN		0.00961657	0.00961657	0.501607	0.447474	49.3461	0.000244436	0.00354776	1
K5272@AHNK_HUMAN		2.13904	2.70183	1.0982	0.707297	0.372969	0.103319	0.440872	0
K2342@AHNK_HUMAN		0.165242	0.217913	0.00961657	0.256316	0.694061	0.283629	0.5	0
K727@AHNK_HUMAN		0.00961657	0.395384	0.353731	0.440861	1.96195	0.312783	0.5	0
K4945@AHNK_HUMAN		0.581356	0.514013	0.535731	1.03154	1.43082	0.422925	0.5	0
K536@LETM1_HUMAN		0.545588	0.736099	0.660343	0.00961657	0.522717	0.187422	0.5	0
K1049@AHNK_HUMAN		0.939903	1.46354	0.00961657	1.73124	0.724317	0.299918	0.5	0
K335@PYRG1_HUMAN		0.00961657	0.23669	0.00961657	0.415607	1.7264	0.356048	0.5	0
K430@TBA1B_HUMAN		0.362513	0.33613	0.00961657	0.344461	0.506809	0.178314	0.5	0
K182@NOSTN_HUMAN		0.0782137	0.00961657	0.233639	0.360209	6.76132	0.0506584	0.281421	0
K673@ACSL3_HUMAN		0.00961657	0.54878	0.00961657	0.503039	0.918086	0.397059	0.5	0
K360@UBP5_HUMAN		12.8219	10.2727	6.01258	10.4071	0.710974	0.292768	0.5	0
K1734@GCN1_HUMAN		0.00961657	0.100718	0.287319	0.469673	6.86086	0.0492578	0.275871	1
K297@RSF1_HUMAN		0.16494	0.165555	0.232171	0.302832	1.61879	0.378586	0.5	0
K195@RAB6A_HUMAN		0.00961657	0.00961657	0.556776	1.40082	101.783	1.59e-05	0.000633854	1
K31@DYL1_HUMAN		1.03762	1.01637	0.754156	0.619522	0.668785	0.269821	0.5	0
K54@ENOA_HUMAN		0.00961657	0.91331	0.894065	1.1186	2.18074	0.278841	0.5	0
K489@NSF_HUMAN		0.00961657	0.764054	1.23304	0.00961657	1.60618	0.381356	0.5	0
K98@RHOA_HUMAN		0.100255	0.0925708	0.00961657	0.427749	2.26819	0.266691	0.5	0
K131@ATG3_HUMAN		0.136974	0.237201	0.00961657	0.00961657	0.0514015	0.000263035	0.00371312	-1
K47@UCHL5_HUMAN		0.192812	0.00961657	0.00961657	0.376484	1.90734	0.322139	0.5	0
K709@SL9A7_HUMAN		0.00961657	0.219453	0.00961657	0.610757	2.70823	0.215427	0.5	0
K99@GNL3_HUMAN		0.240084	0.00961657	2.7693	0.421183	12.7772	0.0128629	0.0889615	1
K222@HLTF_HUMAN		0.00961657	0.00961657	0.260157	0.325703	30.4609	0.00119001	0.0105263	1
K27@RBM4_HUMAN		0.00961657	0.63312	0.00961657	0.491018	0.778912	0.328589	0.5	0
K77@LDHB_HUMAN		0.00961657	0.084312	0.00961657	0.255529	2.82284	0.204325	0.5	0
K556@CHAP1_HUMAN		1.1698	0.889218	0.553722	3.64652	2.03993	0.300064	0.5	0
K46@ZNT3_HUMAN		0.15673	0.192565	0.00961657	0.741723	2.15102	0.283144	0.5	0
K1095@S12A2_HUMAN		2.23124	1.89543	0.00961657	1.43658	0.35045	0.0914088	0.422407	0
K270@PUM1_HUMAN		0.219418	0.28116	0.35293	0.205618	1.11581	0.482438	0.5	0
K565@S4A7_HUMAN		2.22839	2.04971	2.62863	4.01281	1.55243	0.393476	0.5	0
K391@NIBA2_HUMAN		0.00961657	0.184241	0.00961657	0.287239	1.53131	0.398383	0.5	0
K966@SMCA5_HUMAN		0.311788	0.447729	0.00961657	0.255529	0.349098	0.0907044	0.421134	0
K81@TALDO_HUMAN		0.619245	0.57928	0.716781	0.799835	1.2654	0.468049	0.5	0
K158@FA50A_HUMAN		0.00961657	0.00961657	0.34045	0.255371	30.9789	0.00112955	0.0102555	1
K482@FGFR1_HUMAN		0.371917	0.349517	0.00961657	0.229431	0.331351	0.0815896	0.403656	0
K84@PTBP1_HUMAN		0.10561	0.213581	0.149114	0.366385	1.61502	0.379411	0.5	0
K30@XCT_HUMAN		0.795815	0.623375	0.480889	0.450819	0.656507	0.263052	0.5	0
K58@STX4_HUMAN		0.201499	0.411271	0.00961657	0.474814	0.790559	0.334579	0.5	0
K176@XRCC1_HUMAN		0.00961657	0.0750013	0.23885	0.00961657	2.93634	0.194088	0.5	0
K143@THIM_HUMAN		0.00961657	0.44683	0.43054	0.24654	1.48337	0.409839	0.5	0
K604@UBA1_HUMAN		0.00961657	0.923417	1.04161	0.990925	2.17842	0.279174	0.5	0
K84@UBAP2_HUMAN		0.05185	0.00961657	0.00961657	0.0996361	1.77743	0.346004	0.5	0
K46@COPA_HUMAN		0.00961657	0.311465	0.00961657	0.395149	1.26063	0.469445	0.5	0
K108@LYPA2_HUMAN		0.00961657	0.269645	0.00961657	0.311275	1.14907	0.495467	0.5	0
K279@NONO_HUMAN		0.00961657	0.00961657	0.480321	0.783802	65.7263	8.73e-05	0.00181645	1
K119@PCBP2_HUMAN		0.00961657	17.3041	23.9889	12.9234	2.13196	0.285951	0.5	0
K882@EPHA2_HUMAN		0.00961657	0.498959	0.724853	1.53679	4.44701	0.105852	0.44432	0
K483@NACC1_HUMAN		0.00961657	0.697712	2.38832	0.852359	4.58158	0.100869	0.435434	0
K344@DC1L1_HUMAN		0.116976	0.171698	0.00961657	0.11939	0.446893	0.144176	0.493598	0
K441@ETV4_HUMAN		0.00961657	0.295207	0.836467	0.626247	4.79856	0.0934772	0.427176	0
K120@DHX9_HUMAN		0.301288	0.878143	0.00961657	0.296708	0.259722	0.0479204	0.273238	-1
K420@MYO1F_HUMAN		0.00961657	0.472823	0.654401	0.430163	2.24808	0.26942	0.5	0
K397@IPRI_HUMAN		0.00961657	0.233042	0.873282	1.43448	9.51029	0.0252479	0.160605	1
K37@RS23_HUMAN		0.183073	0.00961657	0.162083	0.661406	4.27365	0.112772	0.45712	0
K5056@AHNK_HUMAN		0.00961657	0.260772	0.00961657	1.00169	3.74018	0.138313	0.487286	0
K18@SPNDC_HUMAN		2.79394	1.46037	6.5523	1.01169	1.77796	0.345902	0.5	0
K214@MDHC_HUMAN		0.00961657	0.36778	0.00961657	0.452541	1.2246	0.480183	0.5	0
K107@EPN2_HUMAN		0.910502	0.754349	0.417629	0.64373	0.63751	0.252507	0.5	0
K107@EPN1_HUMAN		3.46137	3.51567	1.03935	4.83548	0.842023	0.360487	0.5	0
K207@BMR1A_HUMAN		0.00961657	0.361921	0.393328	0.64503	2.79476	0.206971	0.5	0
K527@CSDE1_HUMAN		0.187997	0.00961657	0.00961657	0.226275	1.1937	0.489654	0.5	0
K174@EIF3B_HUMAN		0.00961657	0.0565247	0.00961657	0.187898	2.98626	0.189808	0.5	0
K500@ACSL4_HUMAN		0.233418	0.324602	0.00961657	0.00961657	0.0344668	4.58e-05	0.00115202	-1
K509@ROR1_HUMAN		0.458034	0.357963	0.00961657	0.614591	0.764963	0.321356	0.5	0
K940@MRP2_HUMAN		16.1688	14.2883	2.97103	6.9545	0.325885	0.0788341	0.397254	0
K85@DYHC1_HUMAN		0.186449	0.00961657	0.477603	0.101706	2.95467	0.192502	0.5	0
K47@CHUR_HUMAN		0.00961657	0.28831	0.00961657	0.283373	0.983429	0.426812	0.5	0
K1572@CHD4_HUMAN		0.289813	0.293621	0.00961657	0.00961657	0.0329654	3.73e-05	0.00103986	-1
K475@IF2B1_HUMAN		0.703137	0.511476	0.660849	0.636604	1.0682	0.463139	0.5	0
K497@IF2B2_HUMAN		0.278708	0.265079	0.00961657	0.274062	0.521672	0.186824	0.5	0
K198@LYSM2_HUMAN		0.259772	0.336312	0.49302	0.232976	1.21794	0.482202	0.5	0
K269@AL3A1_HUMAN		0.546802	0.481789	0.842106	2.11711	2.87696	0.199354	0.5	0
K137@PABP2_HUMAN		0.00961657	0.223133	0.00961657	0.355786	1.56994	0.389469	0.5	0
K173@CAVN1_HUMAN		0.845854	0.975534	0.883188	0.958048	1.0109	0.438861	0.5	0
K108@CC038_HUMAN		0.00961657	0.618333	0.876851	0.00961657	1.41169	0.427831	0.5	0
K1012@AHNK_HUMAN		0.780752	1.33957	1.10713	1.06566	1.02475	0.444834	0.5	0
K1140@AHNK_HUMAN		1.13773	0.970786	1.14869	1.07727	1.0557	0.457941	0.5	0
K38@SL9B2_HUMAN		0.499031	0.651754	0.00961657	0.372772	0.332285	0.0820629	0.403656	0
K51@TPM1_HUMAN		0.00961657	0.0823677	0.00961657	0.0871218	1.05168	0.456259	0.5	0
K98@HNRH1_HUMAN		0.00961657	0.00961657	0.390691	0.37284	39.6987	0.000510829	0.0059058	1
K12@RN170_HUMAN		0.00961657	0.237362	0.00961657	0.435809	1.8035	0.341023	0.5	0
K635@UBA1_HUMAN		0.623771	0.471627	0.00961657	0.538534	0.500412	0.174653	0.5	0
K104@AK1C2_HUMAN		0.442495	0.410967	1.04119	1.60166	3.09662	0.180793	0.5	0
K32@PTN23_HUMAN		0.734169	0.605266	0.00961657	0.754942	0.570807	0.214897	0.5	0
K123@AK1C3_HUMAN		0.895649	0.923854	2.97019	2.35756	2.92814	0.194805	0.5	0
K835@E41L2_HUMAN		0.0943866	0.0657792	0.00961657	0.163655	1.08183	0.468742	0.5	0
K184@UBP5_HUMAN		0.00961657	0.878797	0.00961657	2.88342	3.25641	0.168745	0.5	0
K47@H2B1K_HUMAN		0.615053	0.610532	0.691682	1.06305	1.43175	0.422687	0.5	0
K536@PDXD1_HUMAN		0.00961657	0.29985	0.832147	0.912545	5.63775	0.070847	0.36966	0
K455@MYO1C_HUMAN		0.233026	0.320078	0.47496	0.284432	1.37296	0.438002	0.5	0
K192@TYDP2_HUMAN		0.201181	0.273903	0.342091	0.464566	1.69793	0.361828	0.5	0
K64@AT2B1_HUMAN		0.460605	0.411876	0.421794	0.689571	1.2738	0.465604	0.5	0
K212@RHG01_HUMAN		0.00961657	0.335335	0.00961657	0.358502	1.06716	0.462707	0.5	0
K1186@S4A7_HUMAN		0.652473	0.606943	0.00961657	0.412355	0.335053	0.0834705	0.406395	0
K555@MPP10_HUMAN		0.574479	0.721012	0.434031	0.00961657	0.342455	0.0872641	0.414404	0
K136@MVP_HUMAN		0.00961657	0.5401	0.00961657	0.765337	1.40973	0.428336	0.5	0
K132@MVP_HUMAN		0.840943	0.547101	0.565937	0.75354	0.950602	0.412057	0.5	0
K2261@ATRX_HUMAN		0.300059	0.299423	0.697519	0.552519	2.0852	0.293005	0.5	0
K233@AK1BA_HUMAN		0.724199	0.728027	1.89745	2.39133	2.95325	0.192624	0.5	0
K235@ALDR_HUMAN		0.00961657	0.565548	0.00961657	0.335239	0.599576	0.231214	0.5	0
K20@PRS10_HUMAN		0.353675	0.244276	0.00961657	0.00961657	0.032165	3.32e-05	0.00103965	-1
K103@1433Z_HUMAN		0.216504	0.00961657	0.00961657	0.410799	1.85926	0.3307	0.5	0
K670@HNRPU_HUMAN		0.262641	0.820328	1.72558	1	2.51677	0.235901	0.5	0
K867@EGFR_HUMAN		0.319937	0.00961657	0.326487	1.31543	4.98224	0.0877769	0.414626	0
K300@AT2B1_HUMAN		2.99118	0.126119	2.34672	9.19336	3.70195	0.140432	0.491124	0
K297@AT2B4_HUMAN		0.193789	0.00961657	0.00961657	0.299836	1.52136	0.400724	0.5	0
K617@ZBT10_HUMAN		0.00961657	0.378742	0.383164	0.167244	1.41727	0.426391	0.5	0
K135@EPN2_HUMAN		0.362373	0.431977	0.571422	0.471573	1.31302	0.454412	0.5	0
K172@PGRC1_HUMAN		0.00961657	0.38075	0.682095	1.02396	4.3704	0.108837	0.448889	0
K501@OPTN_HUMAN		0.390461	0.462046	0.457089	1.1028	1.82977	0.336105	0.5	0
K441@BIRC2_HUMAN		0.662559	0.360009	0.318153	0.672547	0.968836	0.4203	0.5	0
K110@GSTO1_HUMAN		0.00961657	0.00961657	0.592543	1.1479	90.4916	2.55e-05	0.000877178	1
K350@DNJA1_HUMAN		2.25313	2.80989	0.00961657	2.03449	0.403734	0.120056	0.465105	0
K24@PRAF1_HUMAN		0.00961657	0.0775421	0.00961657	0.394982	4.64209	0.098731	0.431112	0
K18@CHP1_HUMAN		0.330914	0.362168	0.00961657	0.305844	0.455156	0.148853	0.49829	0
K902@ZN687_HUMAN		5.92632	8.1174	23.194	5.58512	2.04925	0.298591	0.5	0
K391@VAT1_HUMAN		0.00961657	0.233773	0.00961657	1.56012	6.44949	0.0554012	0.302636	0
K336@TERA_HUMAN		0.502393	1.13354	0.560514	2.18103	1.67583	0.366402	0.5	0
K117@CHM1B_HUMAN		0.384005	0.330954	0.00961657	0.00961657	0.0269011	1.41e-05	0.000606071	-1
K142@DHRS3_HUMAN		2.18744	1.78067	1.22149	2.28501	0.883673	0.38077	0.5	0
K1421@LTN1_HUMAN		0.00961657	0.103156	0.00961657	0.31418	2.87123	0.199872	0.5	0
K299@EHD1_HUMAN		0.00961657	0.161375	0.00961657	0.361502	2.17038	0.28033	0.5	0
K235@CAPZB_HUMAN		0.282614	0.677852	0.243481	0.675364	0.956666	0.414812	0.5	0
K1088@IQGA1_HUMAN		0.515869	0.571965	0.624512	0.539126	1.06968	0.463751	0.5	0
K440@FACE1_HUMAN		0.00961657	0.335069	0.00961657	0.348617	1.03931	0.451041	0.5	0
K10@TCPZ_HUMAN		0.00961657	0.614459	0.00961657	0.471863	0.771509	0.324759	0.5	0
K2549@PRKDC_HUMAN		3.95701	3.47298	3.40565	6.84545	1.37969	0.436211	0.5	0
K61@TOM20_HUMAN		0.55891	1.13807	1.12028	1.23195	1.38613	0.434508	0.5	0
K1080@AHNK_HUMAN		0.567922	0.297269	0.00961657	0.00961657	0.0222299	5.43e-06	0.000272805	-1
K1077@AHNK_HUMAN		0.594497	0.299888	0.349003	0.251402	0.671304	0.271205	0.5	0
K424@UBP8_HUMAN		0.30053	0.398253	0.697645	0.00961657	1.01213	0.439397	0.5	0
K599@TOP2A_HUMAN		0.450093	0.367205	0.392287	0.00961657	0.491747	0.169696	0.5	0
K4208@AHNK2_HUMAN		0.00961657	0.0601974	0.00961657	0.241278	3.59376	0.146676	0.49829	0
K65@CIB1_HUMAN		0.328216	0.00961657	0.00961657	0.299389	0.914671	0.395461	0.5	0
K39@RANG_HUMAN		0.00961657	1.52811	1.85228	0.00961657	1.21081	0.484377	0.5	0
K47@UBIP1_HUMAN		1.28808	1.6656	1.85625	0.334909	0.741844	0.309227	0.5	0
K50@TFCP2_HUMAN		2.51828	2.67642	3.46605	0.573202	0.777571	0.327897	0.5	0
K2664@AHNK_HUMAN		0.00961657	0.453639	0.532553	0.00961657	1.17035	0.496984	0.5	0
K1408@AHNK_HUMAN		0.227863	0.325339	0.352824	0.240392	1.07233	0.464844	0.5	0
K523@CD2AP_HUMAN		0.00961657	0.238415	0.483632	0.00961657	1.98865	0.308345	0.5	0
K3567@AHNK_HUMAN		0.585819	0.595405	0.00961657	0.208777	0.184888	0.020508	0.135906	-1
K2141@AHNK_HUMAN		0.603672	1.13182	0.6959	0.278773	0.561612	0.209658	0.5	0
K3769@AHNK_HUMAN		1.32132	1.22911	1.73505	0.580903	0.908067	0.39236	0.5	0
K1603@AHNK_HUMAN		7.12377	8.80912	9.46186	2.92272	0.777297	0.327755	0.5	0
K878@CTND1_HUMAN		1.13208	0.662551	0.892345	0.6704	0.87079	0.374562	0.5	0
K1666@P3C2A_HUMAN		0.00961657	0.163471	0.266193	0.517085	4.52532	0.102913	0.440049	0
K806@NCAM2_HUMAN		0.31344	0.317061	0.00961657	0.291209	0.477122	0.161345	0.5	0
K24@Z3H7B_HUMAN		0.00961657	0.00961657	0.256781	0.240716	25.8667	0.00194984	0.016482	1
K150@HNRPF_HUMAN		0.00961657	0.00961657	0.450607	0.284579	38.225	0.000578413	0.00627426	1
K225@KC1A_HUMAN		0.217821	0.197691	0.262207	0.134569	0.95491	0.414016	0.5	0
K245@TR10B_HUMAN		0.00961657	0.187589	0.340866	0.142053	2.44881	0.243811	0.5	0
K11@SC6A6_HUMAN		1.35181	1.22191	0.40097	0.52196	0.358597	0.0956794	0.430111	0
K288@MBOA7_HUMAN		0.37939	0.440731	1.31754	2.05959	4.11784	0.119521	0.464815	0
K238@CDK1_HUMAN		0.427928	0.403473	1.11724	1.33845	2.95367	0.192587	0.5	0
K189@ABCG1_HUMAN		0.00961657	0.444853	0.00961657	0.223154	0.512181	0.18139	0.5	0
K38@PTN13_HUMAN		1.58453	0.23409	0.00961657	0.90222	0.501391	0.175213	0.5	0
K546@2AAA_HUMAN		0.966596	1.21906	0.591412	0.767794	0.621877	0.243767	0.5	0
K225@PUR9_HUMAN		0.00961657	0.00961657	0.430521	1.0289	75.8804	5.08e-05	0.00124553	1
K348@MVP_HUMAN		0.387334	0.58603	0.00961657	0.671396	0.699648	0.286657	0.5	0
K508@TF3C3_HUMAN		0.00961657	0.00961657	0.445063	0.424087	45.1902	0.000330855	0.0043711	1
K95@HLTF_HUMAN		0.00961657	0.0671914	0.261192	0.669375	12.1155	0.0145963	0.100277	1
K494@CBX4_HUMAN		1.03174	1	4.02861	1.78819	2.86296	0.200624	0.5	0
K32@H4_HUMAN		0.822881	0.756278	0.379482	0.51415	0.565891	0.212097	0.5	0
K308@TM248_HUMAN		4.24694	4.16067	1.37308	1.93551	0.393523	0.11445	0.45712	0
K51@SSBP_HUMAN		0.468917	0.558405	0.00961657	0.00961657	0.0187216	2.21e-06	0.000151919	-1
K81@SCAM3_HUMAN		0.937489	1.2917	0.762796	0.878364	0.736213	0.306247	0.5	0
K779@TIF1B_HUMAN		1.51428	2.01	3.33027	0.892839	1.19829	0.488233	0.5	0
K1446@MYOF_HUMAN		0.00961657	0.410476	0.782674	1.64099	5.76934	0.067985	0.360024	0
K456@S20A1_HUMAN		0.708851	0.562957	0.00961657	0.448224	0.359991	0.096415	0.430111	0
K301@IDHC_HUMAN		0.00961657	0.150292	0.00961657	0.367558	2.35869	0.254874	0.5	0
K60@TP4A1_HUMAN		0.00961657	0.181967	0.00961657	0.160233	0.886556	0.382151	0.5	0
K295@SGT1_HUMAN		1.03311	1.30496	1.15423	0.419545	0.673111	0.272196	0.5	0
K70@DHB11_HUMAN		0.500927	0.320632	0.00961657	0.467754	0.581055	0.220723	0.5	0
K1134@AT2B1_HUMAN		2.23338	2.15447	1.14882	1.34666	0.568726	0.213712	0.5	0
K59@OTUB1_HUMAN		0.255726	0.309562	0.00961657	0.452706	0.817853	0.348434	0.5	0
K1079@NOMO3_HUMAN		0.00961657	0.00961657	0.420204	0.283974	36.6127	0.00066542	0.00685716	1
K255@VPP1_HUMAN		0.152077	0.00961657	0.00961657	0.257302	1.65076	0.371689	0.5	0
K165@CALU_HUMAN		1.19712	0.00961657	0.00961657	0.428429	0.362999	0.0980057	0.431112	0
K366@DHYS_HUMAN		0.125909	0.00961657	0.00961657	0.282167	2.15298	0.282858	0.5	0
K205@TAOK2_HUMAN		0.00961657	0.379472	0.00961657	0.63417	1.6546	0.370873	0.5	0
K271@SAE2_HUMAN		0.00961657	0.619867	0.486847	0.00961657	0.788684	0.333618	0.5	0
K83@TOPRS_HUMAN		0.00961657	0.80085	0.914362	0.30912	1.5096	0.403515	0.5	0
K460@VAS1_HUMAN		0.00961657	0.00961657	0.256206	1.35875	83.9671	3.43e-05	0.00103965	1
K202@CALU_HUMAN		0.712606	0.688831	0.00961657	0.461937	0.336478	0.0841973	0.406395	0
K840@COPB2_HUMAN		0.00961657	0.232903	0.00961657	0.301085	1.28114	0.463481	0.5	0
K250@NIBA2_HUMAN		0.00961657	0.00961657	0.248967	0.351969	31.2448	0.00109998	0.0100313	1
K162@SCAM3_HUMAN		0.00961657	0.173302	0.428285	1.53785	10.7487	0.0192464	0.128372	1
K100@STX3_HUMAN		1.85667	1.94653	1.18024	2.13657	0.872111	0.375202	0.5	0
K21@GNAI2_HUMAN		0.981656	0.841131	0.342076	0.798359	0.625655	0.245884	0.5	0
K662@DPP10_HUMAN		0.468584	0.954562	0.609833	0.290363	0.632539	0.249733	0.5	0
K156@ITB1_HUMAN		1.20084	1.42382	2.81245	4.20678	2.67433	0.218869	0.5	0
K78@CALM1_HUMAN		1.87254	1.52921	1.69498	2.4696	1.22425	0.480288	0.5	0
K1127@S12A2_HUMAN		1.93361	1.5118	0.442852	0.647411	0.31644	0.0741346	0.381224	0
K2@ORAI3_HUMAN		0.146818	0.128137	0.00961657	0.944698	3.4708	0.154238	0.49829	0
K128@ANXA1_HUMAN		0.678603	1.10254	2.35445	1.86272	2.36767	0.253741	0.5	0
K29@ANXA5_HUMAN		2.96969	3.75918	4.66515	2.21326	1.02222	0.443751	0.5	0
K361@SYMPK_HUMAN		0.354356	0.435653	0.482589	0.239104	0.913525	0.394924	0.5	0
K137@HPCL1_HUMAN		0.64789	0.600768	0.807375	1.80048	2.08852	0.292495	0.5	0
K699@VINC_HUMAN		1.73109	1.8181	1.52173	2.61145	1.16454	0.498828	0.5	0
K135@RHOA_HUMAN		1.76131	2.08339	2.53057	1.96096	1.16824	0.497653	0.5	0
K9@HIP1_HUMAN		0.00961657	0.432995	0.00961657	1.19285	2.71674	0.214575	0.5	0
K61@S10AD_HUMAN		0.249986	0.235805	0.00961657	0.594437	1.24344	0.474526	0.5	0
K5@F234A_HUMAN		12.6337	13.0165	7.95015	9.69432	0.687888	0.280273	0.5	0
K118@ARL1_HUMAN		0.00961657	0.221116	0.434535	1.25601	7.32683	0.0433382	0.254473	1
K266@SCF_HUMAN		0.00961657	0.560671	0.00961657	0.387528	0.696393	0.284894	0.5	0
K610@SC6A6_HUMAN		1.12013	1.40806	0.00961657	0.764866	0.306339	0.0692027	0.364206	0
K308@MCM7_HUMAN		0.00961657	0.00961657	0.484424	0.286253	40.0702	0.000495348	0.00584211	1
K128@LANC1_HUMAN		0.38587	0.487021	0.00961657	0.00961657	0.0220338	5.19e-06	0.000267199	-1
K2717@AHNK_HUMAN		0.182702	0.1896	0.00961657	0.115631	0.336413	0.0841638	0.406395	0
K3539@AHNK_HUMAN		0.233067	0.355213	0.404315	0.398546	1.36476	0.4402	0.5	0
K1191@AHNK_HUMAN		0.00961657	0.00961657	0.884951	0.748085	84.9074	3.28e-05	0.00103965	1
K942@AHNK_HUMAN		2.57416	2.71545	2.42192	2.41123	0.913706	0.395009	0.5	0
K814@AHNK_HUMAN		0.338212	0.265307	0.00961657	0.300959	0.514607	0.182779	0.5	0
K6@RS27A_HUMAN		0.00961657	0.747652	0.00961657	0.649953	0.870985	0.374657	0.5	0
K213@JAK1_HUMAN		0.00961657	0.569398	0.00961657	0.621955	1.09077	0.472385	0.5	0
K612@SL9A1_HUMAN		0.709192	0.58659	0.00961657	0.328728	0.261112	0.0485152	0.275238	-1
K292@FBRL_HUMAN		0.732461	0.818492	1.33266	1.27795	1.68323	0.364862	0.5	0
K390@GBRA5_HUMAN		0.00961657	0.307473	0.00961657	0.259303	0.848087	0.363478	0.5	0
K1168@ITA2_HUMAN		0.560455	0.519351	0.00961657	1.40254	1.30779	0.455882	0.5	0
K486@SAE2_HUMAN		0.00961657	0.00961657	0.73862	0.375208	57.9119	0.000138655	0.00247556	1
K1764@UBP24_HUMAN		0.753212	0.657081	0.00961657	1.16655	0.833988	0.356503	0.5	0
K353@MFAP3_HUMAN		0.00961657	0.115542	0.00961657	0.209294	1.74907	0.351537	0.5	0
K384@WDR43_HUMAN		0.00961657	1.15114	1.3387	0.00961657	1.16158	0.499772	0.5	0
K547@BIP_HUMAN		0.485186	0.342962	0.487565	0.466076	1.15154	0.496418	0.5	0
K102@HSP7C_HUMAN		0.26213	0.308195	0.00961657	0.00961657	0.0337231	4.14e-05	0.00111888	-1
K228@EIF3B_HUMAN		0.00961657	0.147862	0.315183	0.296924	3.88693	0.130566	0.475105	0
K334@OCLN_HUMAN		0.994109	0.586934	0.465164	0.253517	0.454562	0.148516	0.49829	0
K1738@CHD9_HUMAN		0.534506	0.770146	0.47051	0.230516	0.537328	0.195786	0.5	0
K35@S6A15_HUMAN		1.8396	1.32389	2.04364	1.86983	1.23707	0.476429	0.5	0
K236@SAE2_HUMAN		18.0384	28.1855	55.0514	3.6098	1.26906	0.46698	0.5	0
K98@ZMYM2_HUMAN		0.253407	0.399495	1.23522	0.316824	2.37715	0.252553	0.5	0
K314@HS90A_HUMAN		0.429242	0.669746	1.05556	0.799511	1.68798	0.363877	0.5	0
K33@AN32A_HUMAN		0.00961657	0.351355	0.00961657	0.346303	0.986006	0.427954	0.5	0
K685@COPB_HUMAN		0.00961657	0.245785	0.00961657	0.297044	1.2007	0.487487	0.5	0
K427@OGFD1_HUMAN		0.0204341	0.00961657	0.00961657	0.0668957	2.54611	0.232594	0.5	0
K103@VPP1_HUMAN		0.00961657	0.674577	0.450577	1.46458	2.79914	0.206556	0.5	0
K301@SDC1_HUMAN		0.698486	1.35858	0.808141	0.848448	0.805317	0.342103	0.5	0
K596@LDLR_HUMAN		0.254557	0.200049	0.00961657	0.00961657	0.0423072	0.000114945	0.00216593	-1
K210@RB27B_HUMAN		0.0674171	0.0910624	0.00961657	0.23531	1.54548	0.395081	0.5	0
K203@ZNT1_HUMAN		3.3088	3.57829	1.14018	1.57881	0.394796	0.115146	0.45712	0
K695@VPP3_HUMAN		0.636833	0.566979	0.632949	0.914279	1.28527	0.462291	0.5	0
K208@RAB32_HUMAN		0.476181	0.481445	0.00961657	1.23119	1.29571	0.459305	0.5	0
K118@PRS6A_HUMAN		0.45819	0.423985	0.940301	0.201657	1.29448	0.459656	0.5	0
K468@SLK_HUMAN		0.0968007	0.189083	0.00961657	0.00961657	0.0672761	0.000768054	0.00757397	-1
K79@ACOHC_HUMAN		0.00961657	0.400881	0.00961657	0.567951	1.407	0.429046	0.5	0
K587@LRWD1_HUMAN		0.00961657	0.0754346	0.00961657	0.253597	3.09476	0.180939	0.5	0
K250@ZMYM4_HUMAN		1.39782	1.9796	0.723405	0.00961657	0.217036	0.0310865	0.1924	-1
K1181@MRP5_HUMAN		0.368153	0.3517	0.00961657	0.325144	0.46504	0.154464	0.49829	0
K426@CYFP1_HUMAN		0.124698	0.0567592	0.00961657	0.0734812	0.457948	0.150436	0.49829	0
K286@TM169_HUMAN		1.52125	0.807272	0.00961657	0.430316	0.188932	0.0217279	0.142162	-1
K98@RL27_HUMAN		0.604107	0.658766	0.75254	0.75793	1.19606	0.488924	0.5	0
K165@STAM2_HUMAN		0.00961657	0.00961657	0.227508	0.245335	24.5848	0.00226346	0.0188866	1
K1058@UBE4B_HUMAN		0.105722	0.105557	0.00961657	0.00961657	0.091032	0.00231704	0.0191784	-1
K715@CD44_HUMAN		0.26823	0.271541	0.00961657	0.28307	0.542242	0.198596	0.5	0
K228@ITB1_HUMAN		0.282448	0.00961657	0.251261	0.76564	3.48177	0.153542	0.49829	0
K192@EPN4_HUMAN		0.00961657	0.471176	0.00961657	0.279314	0.600947	0.231989	0.5	0
K818@SORT_HUMAN		0.00961657	0.167007	0.00961657	0.250306	1.47162	0.412716	0.5	0
K178@K2C8_HUMAN		0.325983	0.377515	0.544564	0.513636	1.5042	0.404807	0.5	0
K262@MOT7_HUMAN		0.00961657	0.283158	1.05386	1.61555	9.11763	0.0276488	0.173204	1
K26@DD19B_HUMAN		0.00961657	0.00961657	0.366983	0.22276	30.6629	0.00116598	0.0104938	1
K26@DD19A_HUMAN		1.19333	1.95229	1.24292	0.63378	0.596608	0.229536	0.5	0
K304@CSCL2_HUMAN		0.00961657	0.559289	0.00961657	0.798207	1.41996	0.425699	0.5	0
K1121@DDB1_HUMAN		0.465382	0.76458	0.0945301	0.423299	0.421012	0.129639	0.475105	0
K29@GNAI2_HUMAN		0.809644	0.791682	1.63867	3.07805	2.9455	0.193293	0.5	0
K501@ZNT1_HUMAN		0.00961657	0.399139	0.00961657	0.746779	1.85049	0.332295	0.5	0
K98@PGDH_HUMAN		0.222789	0.00961657	0.00961657	0.897869	3.90474	0.129666	0.475105	0
K350@GNAI2_HUMAN		1.08577	1.08498	0.568218	0.753779	0.609007	0.236534	0.5	0
K1123@JAG1_HUMAN		0.481186	0.00961657	0.00961657	0.234457	0.497294	0.172869	0.5	0
K1143@ATP7A_HUMAN		0.472593	0.635976	0.35662	0.767627	1.01414	0.440267	0.5	0
K171@DCNL1_HUMAN		2.7187	2.39681	1.80943	3.47277	1.03258	0.448185	0.5	0
K1128@JAG1_HUMAN		0.00961657	0.416997	0.00961657	0.319686	0.771898	0.324961	0.5	0
K2302@PRP8_HUMAN		0.00961657	0.547316	0.608255	0.00961657	1.10942	0.479893	0.5	0
K776@ITB5_HUMAN		1.78164	1.64882	1.01457	0.208972	0.35667	0.0946653	0.428802	0
K174@GGA3_HUMAN		0.00961657	0.225517	0.00961657	0.34007	1.48718	0.408911	0.5	0
K910@S23IP_HUMAN		0.108435	0.00961657	0.00961657	0.129918	1.18198	0.493314	0.5	0
K347@ZEB1_HUMAN		0.00961657	1.90483	2.9559	0.755799	1.93879	0.316705	0.5	0
K452@SYNRG_HUMAN		0.0842089	0.0741391	0.00961657	0.00961657	0.121461	0.00602499	0.0441904	-1
K671@UBA1_HUMAN		0.176034	0.184624	0.00961657	0.238576	0.688168	0.280425	0.5	0
K57@CAV1_HUMAN		2.50415	2.23763	4.52973	7.7728	2.5945	0.22728	0.5	0
K269@K1C18_HUMAN		0.3764	0.442217	0.297568	0.504892	0.980261	0.425405	0.5	0
K1078@MRP1_HUMAN		0.00961657	0.31928	0.00961657	1.06394	3.26411	0.168193	0.5	0
K423@MITF_HUMAN		0.611103	0.911884	0.910774	0.260973	0.769374	0.323651	0.5	0
K125@NSE2_HUMAN		0.00961657	0.192274	0.00961657	0.201787	1.04712	0.454342	0.5	0
K288@G6PD_HUMAN		0.277225	0.433131	0.712644	0.481627	1.68123	0.365277	0.5	0
K383@UBP33_HUMAN		0.495405	0.172359	0.00961657	0.154493	0.245761	0.0421003	0.248621	-1
K23@IFM2_HUMAN		0.639254	0.782871	0.00961657	0.641753	0.458025	0.15048	0.49829	0
K219@VINC_HUMAN		0.366396	0.00961657	0.716012	0.344955	2.82163	0.204438	0.5	0
K674@PLAK_HUMAN		0.00961657	0.453485	0.00961657	0.453415	0.999847	0.434047	0.5	0
K279@S20A1_HUMAN		0.164552	0.100997	0.209402	0.258248	1.76107	0.349182	0.5	0
K199@STX17_HUMAN		0.00961657	0.369419	0.00961657	1.06355	2.83131	0.203536	0.5	0
K1163@CAND1_HUMAN		0.00961657	0.571831	0.651076	0.00961657	1.13629	0.490505	0.5	0
K608@UN45A_HUMAN		0.00961657	0.00961657	0.172982	0.448806	32.3289	0.000988932	0.00915916	1
K448@KCNH8_HUMAN		0.00961657	2.11843	0.00961657	1.94334	0.917724	0.39689	0.5	0
K31@DLRB1_HUMAN		0.702742	1.16957	0.950993	1.25538	1.17842	0.494433	0.5	0
K190@PCNA_HUMAN		0.882246	0.768288	0.873762	1.1033	1.19783	0.488375	0.5	0
K530@FLVC1_HUMAN		1.16446	1.55252	0.00961657	1.53741	0.569392	0.214091	0.5	0
K3249@AHNK_HUMAN		0.00961657	0.559955	0.709603	0.687614	2.4531	0.243301	0.5	0
K43@VTI1A_HUMAN		1.05108	4.87532	0.841525	5.38635	1.05087	0.455917	0.5	0
K100@FLOT2_HUMAN		1.55362	1.86789	0.713805	3.76632	1.3094	0.455428	0.5	0
K83@ZDH12_HUMAN		0.132593	0.211201	0.406743	1.16402	4.5689	0.101325	0.435972	0
K277@GCR_HUMAN		0.00961657	0.390957	0.00961657	0.253976	0.658038	0.263898	0.5	0
K233@BIRC2_HUMAN		0.47607	1.03678	0.40247	1.60231	1.32517	0.451018	0.5	0
K924@ZN451_HUMAN		0.745863	1.31371	1.18088	0.00961657	0.578029	0.219004	0.5	0
K462@MYLK2_HUMAN		22.7881	24.3785	28.4968	27.5979	1.18929	0.491028	0.5	0
K131@S12A6_HUMAN		0.684512	0.595085	0.00961657	0.774206	0.612554	0.23853	0.5	0
K61@ARPC3_HUMAN		0.18725	0.00961657	0.00961657	0.289754	1.52068	0.400885	0.5	0
K211@RADI_HUMAN		0.00961657	2.08998	2.08797	4.19613	2.99301	0.189239	0.5	0
K209@RADI_HUMAN		1.51994	0.00961657	1.91254	0.221774	1.39538	0.432073	0.5	0
K314@TM9S4_HUMAN		0.561343	0.459004	3.19986	7.04601	10.0416	0.0224129	0.14618	1
K1026@ROBO1_HUMAN		1.57156	1.27732	1.17838	0.00961657	0.417005	0.127407	0.475105	0
K232@PON2_HUMAN		0.421226	0.510433	0.00961657	0.336916	0.371953	0.102775	0.440049	0
K257@RS2_HUMAN		0.530811	0.525305	0.163746	1.0236	1.12426	0.485783	0.5	0
K187@DUS14_HUMAN		0.00961657	0.00961657	0.871188	0.383091	65.2145	8.98e-05	0.00185117	1
K1248@RBGPR_HUMAN		0.00961657	0.00961657	0.441156	0.406494	44.0724	0.000360221	0.00466927	1
K1405@MTCL1_HUMAN		0.253362	0.292079	0.00961657	0.267222	0.507549	0.178738	0.5	0
K356@FCGRN_HUMAN		0.29967	0.357935	0.542523	0.764375	1.98736	0.308558	0.5	0
K24@UBE2N_HUMAN		0.914007	1.43204	2.45289	0.402059	1.21692	0.482513	0.5	0
K204@TIGD5_HUMAN		0.00961657	0.276786	0.340546	0.207837	1.91473	0.320851	0.5	0
K937@ANR11_HUMAN		0.00961657	9.62445	12.6769	0.00961657	1.31684	0.453339	0.5	0
K147@UBA3_HUMAN		0.394346	0.284733	0.492202	0.28817	1.14916	0.495503	0.5	0
K26@CAV1_HUMAN		1.99003	1.82595	0.00961657	0.00961657	0.00504016	7.24e-10	3.73e-07	-1
K230@PSA3_HUMAN		0.178189	0.239747	0.00961657	0.379822	0.931812	0.403437	0.5	0
K361@ANTR2_HUMAN		0.635003	0.574087	0.885408	1.10284	1.64441	0.373045	0.5	0
K46@DRG1_HUMAN		0.411854	0.437463	0.490507	0.571771	1.25074	0.472359	0.5	0
K254@PCNA_HUMAN		0.294389	0.850684	0.957523	0.586727	1.3486	0.444571	0.5	0
K970@AHNK_HUMAN		1.00162	1.94997	2.58592	0.473835	1.03664	0.449912	0.5	0
K1879@AHNK_HUMAN		1.69407	3.1813	2.54689	0.879489	0.702795	0.288359	0.5	0
K721@AHNK_HUMAN		1.31063	2.00432	1.89728	0.744297	0.796867	0.337804	0.5	0
K159@RL17_HUMAN		0.419763	0.570867	1.82911	0.958613	2.81409	0.205144	0.5	0
K1475@AHNK_HUMAN		0.459574	1.78639	0.857822	0.704918	0.695798	0.284571	0.5	0
K613@AP1G1_HUMAN		1.17612	1.99619	0.682675	1.68249	0.745564	0.311191	0.5	0
K207@UBA3_HUMAN		0.00961657	0.302293	0.00961657	0.315989	1.04391	0.452987	0.5	0
K27@S45A4_HUMAN		5.73953	2.35322	1.49379	1.48928	0.36861	0.100988	0.435434	0
K802@NCAM2_HUMAN		0.616516	0.705296	0.00961657	0.599848	0.461082	0.152215	0.49829	0
K228@VPS72_HUMAN		0.00961657	0.205168	0.500058	0.275676	3.61168	0.145616	0.497702	0
K890@WDR62_HUMAN		0.00961657	0.227102	0.538831	0.327367	3.65919	0.142856	0.49204	0
K617@SL9A6_HUMAN		0.134962	0.00961657	0.00961657	0.578519	4.06794	0.121798	0.470252	0
K255@NOL9_HUMAN		0.00961657	0.227924	0.34375	0.244608	2.47687	0.240502	0.5	0
K201@CLD1_HUMAN		7.74596	6.99443	6.44247	8.53591	1.01615	0.441133	0.5	0
K4@RS16_HUMAN		0.747722	0.00961657	0.689026	1.13981	2.41482	0.247904	0.5	0
K486@PARP1_HUMAN		1.29105	1.75759	2.39532	0.833379	1.05906	0.459345	0.5	0
K185@SDCB1_HUMAN		0.782636	1.5698	0.00961657	3.09663	1.32044	0.452335	0.5	0
K976@S12A7_HUMAN		0.623754	1.65202	0.00961657	0.807649	0.359115	0.0959526	0.430111	0
K449@UBP14_HUMAN		0.527547	0.344483	0.35139	0.380061	0.838792	0.358887	0.5	0
K133@ARL4C_HUMAN		0.00961657	0.324774	0.00961657	0.35942	1.10361	0.477567	0.5	0
K195@ABCD3_HUMAN		0.355467	0.301238	0.00961657	0.817682	1.25977	0.469698	0.5	0
K306@HS90B_HUMAN		0.00961657	0.00961657	0.66777	0.510108	61.2421	0.000113183	0.00216117	1
K62@PRS6B_HUMAN		0.00961657	0.0739886	0.173636	0.103432	3.31401	0.164671	0.5	0
K245@TMM51_HUMAN		0.625024	0.71379	0.530512	0.810762	1.00184	0.434917	0.5	0
K859@UBR1_HUMAN		0.411683	0.584246	0.00961657	0.324654	0.335637	0.0837681	0.406395	0
K30@F234A_HUMAN		5.71136	5.24183	3.37631	3.55026	0.632379	0.249644	0.5	0
K1208@FAS_HUMAN		0.231644	0.317387	0.00961657	0.464489	0.863531	0.371038	0.5	0
K288@CP4FB_HUMAN		0.00961657	0.242047	0.00961657	0.471597	1.91213	0.321302	0.5	0
K31@RAP1B_HUMAN		0.546422	0.797535	0.371757	1.07148	1.07387	0.465479	0.5	0
K258@VISTA_HUMAN		0.00961657	0.197312	0.00961657	0.712838	3.49133	0.152939	0.49829	0
K128@PLEC_HUMAN		0.00961657	0.723599	0.285035	0.993201	1.74333	0.352672	0.5	0
K348@AL1A1_HUMAN		1.16929	1.05432	0.985856	1.0648	0.922217	0.398985	0.5	0
K154@C1QBP_HUMAN		0.44009	0.529151	0.00961657	0.891477	0.929689	0.402455	0.5	0
K195@SAE1_HUMAN		0.727566	1.41687	2.1774	0.223501	1.1196	0.483941	0.5	0
K662@TOP2A_HUMAN		0.801884	0.861979	0.00961657	0.00961657	0.0115593	1.47e-07	1.52e-05	-1
K130@RHOQ_HUMAN		0.00961657	0.197941	0.00961657	0.210464	1.06034	0.459876	0.5	0
K71@UCHL1_HUMAN		0.423581	0.530093	1.13119	1.1759	2.41916	0.247377	0.5	0
K1200@ZN106_HUMAN		2.86296	6.60769	20.7	3.94563	2.60232	0.226436	0.5	0
K703@LARP1_HUMAN		0.236587	0.353282	0.00961657	0.22418	0.396353	0.115999	0.45712	0
K630@CAD19_HUMAN		0.00961657	0.596971	0.00961657	0.860437	1.43434	0.422029	0.5	0
K30@MLRV_HUMAN		0.00961657	0.75908	1.56604	0.454884	2.62902	0.223589	0.5	0
K303@IST1_HUMAN		0.00961657	0.166327	0.274649	0.558129	4.73321	0.0956246	0.430111	0
K34@IF4H_HUMAN		0.00961657	0.00961657	0.460336	0.422505	45.9021	0.000313676	0.0042532	1
K231@PSA4_HUMAN		0.00961657	0.304145	0.369981	0.307238	2.15839	0.282069	0.5	0
K709@MIA2_HUMAN		0.343804	0.00961657	0.00961657	0.366142	1.0632	0.461067	0.5	0
K721@AGRE5_HUMAN		0.379581	0.443062	0.487822	2.23655	3.31173	0.16483	0.5	0
K49@S36A4_HUMAN		0.229445	0.281535	0.00961657	0.748094	1.48286	0.409964	0.5	0
K146@T179B_HUMAN		0.00961657	0.217873	0.00961657	0.405207	1.82349	0.337272	0.5	0
K216@LA_HUMAN		0.00961657	0.00961657	0.384408	0.385936	40.053	0.000496055	0.00584211	1
K1088@MYO1B_HUMAN		0.380762	0.149417	0.00961657	0.430641	0.830395	0.354714	0.5	0
K434@VPP1_HUMAN		1.94037	1.47741	0.945777	1.06658	0.588792	0.225112	0.5	0
K135@CDC42_HUMAN		0.00961657	0.404625	0.00961657	0.492441	1.21199	0.484016	0.5	0
K2501@ZZEF1_HUMAN		1.96008	1.29702	0.00961657	0.00961657	0.00590499	2.13e-09	7.31e-07	-1
K251@HGS_HUMAN		0.673718	2.01355	1.05217	3.14639	1.56239	0.39119	0.5	0
K63@CENPL_HUMAN		0.00961657	0.20144	0.00961657	0.314072	1.53366	0.397834	0.5	0
K314@PLIN3_HUMAN		0.00961657	0.246126	0.00961657	0.453037	1.80906	0.339974	0.5	0
K448@OPTN_HUMAN		0.00961657	0.446602	0.00961657	0.776386	1.72286	0.356759	0.5	0
K802@CADH2_HUMAN		0.144117	0.228506	0.00961657	0.272151	0.756174	0.316765	0.5	0
K1579@ZN469_HUMAN		0.00961657	4.69927	0.00961657	1.76476	0.376815	0.105385	0.44326	0
K228@HTAI2_HUMAN		0.229474	0.434786	0.870551	1.17527	3.07984	0.182125	0.5	0
K36@DCNL1_HUMAN		0.00961657	1.08154	0.00961657	0.921109	0.852975	0.36588	0.5	0
K259@WBP2_HUMAN		0.00961657	0.00961657	22.2954	1.95285	1260.75	4.01e-11	4.13e-08	1
K258@WBP2_HUMAN		33.1175	37.0072	38.5298	77.1408	1.6495	0.371959	0.5	0
K106@NDUA8_HUMAN		0.00961657	0.983539	0.00961657	3.62196	3.65661	0.143004	0.49204	0
K62@UBQL1_HUMAN		0.00961657	1.56217	1.03896	1.66078	1.71763	0.357815	0.5	0
K496@FAF1_HUMAN		0.00961657	0.00961657	0.166618	0.447403	31.9252	0.0010286	0.00942194	1
K20@STOM_HUMAN		1.59602	1.93034	1.27771	4.75438	1.71057	0.359245	0.5	0
K89@G6PD_HUMAN		0.140549	0.249462	0.474329	1.10042	4.03771	0.123206	0.472092	0
K741@ADAM9_HUMAN		0.492412	0.451281	0.707729	0.919003	1.72379	0.356572	0.5	0
K400@BRAP_HUMAN		0.00961657	0.00961657	0.105061	0.25177	18.5529	0.00498111	0.0373311	1
K34@XRP2_HUMAN		1.60982	1.04558	0.00961657	0.499951	0.191899	0.0226438	0.147221	-1
K213@SPP2B_HUMAN		0.379225	0.00961657	0.464572	0.600369	2.73875	0.212391	0.5	0
K354@4F2_HUMAN		0.244947	0.00961657	0.00961657	0.321062	1.299	0.458368	0.5	0
K52@HYEP_HUMAN		0.277315	0.613526	0.00961657	0.00961657	0.0215899	4.67e-06	0.000253284	-1
K114@LMNA_HUMAN		1.28505	0.951263	1.57638	1.04819	1.17361	0.49595	0.5	0
K588@S39A6_HUMAN		0.00961657	0.394324	0.00961657	0.495746	1.25108	0.47226	0.5	0
K599@KIRR1_HUMAN		1.23876	1.1881	0.775203	1.31578	0.861596	0.370096	0.5	0
K174@PSA7_HUMAN		0.00961657	0.292135	0.00961657	0.346741	1.18096	0.493634	0.5	0
K66@DNJA1_HUMAN		0.61651	0.601999	0.00961657	0.595879	0.496915	0.172652	0.5	0
K8@AT2C1_HUMAN		0.290679	0.254864	0.00961657	0.365832	0.68821	0.280448	0.5	0
K78@EMD_HUMAN		0.00961657	0.344946	0.00961657	0.275277	0.803507	0.341184	0.5	0
K115@RABL6_HUMAN		0.497911	0.711957	0.769402	0.410504	0.975235	0.423165	0.5	0
K367@SO4A1_HUMAN		0.00961657	0.28827	0.508729	0.513866	3.43284	0.15668	0.498328	0
K630@SAE2_HUMAN		0.499482	0.292023	0.95807	0.482335	1.81983	0.337954	0.5	0
K633@FOXK2_HUMAN		3.60199	4.25447	3.46335	1.05579	0.575214	0.217404	0.5	0
K76@DHX9_HUMAN		0.00961657	0.374801	0.479618	0.229701	1.84518	0.333266	0.5	0
K176@CAV1_HUMAN		3.38302	3.68963	3.8764	10.2721	2.00046	0.306411	0.5	0
K345@HSP7C_HUMAN		0.00961657	0.210131	0.00961657	1.09618	5.0321	0.0863101	0.411771	0
K640@LRSM1_HUMAN		0.42517	0.237108	0.00961657	1.25084	1.90322	0.322861	0.5	0
K755@S45A4_HUMAN		0.785583	1.24361	0.00961657	0.729201	0.364094	0.0985862	0.431112	0
K2823@RBP2_HUMAN		0.00961657	0.00961657	0.30446	0.12127	22.1352	0.00305981	0.0241693	1
K209@PARP1_HUMAN		0.00961657	0.00961657	0.20192	0.255791	23.798	0.00248744	0.0202633	1
K413@RAGP1_HUMAN		0.376854	0.693033	0.440923	0.155008	0.557004	0.207029	0.5	0
K785@XPC_HUMAN		0.00961657	0.395788	0.00961657	0.523902	1.31601	0.453571	0.5	0
K181@CCD50_HUMAN		1.34313	1.15932	0.485324	0.00961657	0.197783	0.0245121	0.157873	-1
K232@CCD50_HUMAN		0.215013	0.297304	0.00961657	0.100012	0.213986	0.0299995	0.186232	-1
K26@HNRLL_HUMAN		0.568151	0.683051	1.17712	0.474822	1.32028	0.452379	0.5	0
K386@PLEC_HUMAN		1.40785	0.613591	0.405272	0.887516	0.639536	0.253636	0.5	0
K19@IF4A3_HUMAN		2.14302	2.98822	2.52485	1.09421	0.7053	0.289712	0.5	0
K119@CCD50_HUMAN		0.222064	0.20885	0.00961657	0.00961657	0.0446333	0.000144957	0.00253183	-1
K56@FXR1_HUMAN		0.00961657	0.315772	0.00961657	0.491259	1.53932	0.396513	0.5	0
K261@LMNB1_HUMAN		0.173774	0.261116	0.00961657	0.00961657	0.0442253	0.000139333	0.00247556	-1
K561@AT2B4_HUMAN		0.31366	0.254965	0.00961657	0.00961657	0.0338239	4.2e-05	0.00111888	-1
K567@PEG10_HUMAN		2.19507	2.48002	2.39529	4.31567	1.43547	0.421743	0.5	0
K37@SC6A6_HUMAN		1.75027	1.17339	1.00323	2.75697	1.28613	0.462046	0.5	0
K429@SLK_HUMAN		0.48738	0.41949	0.485024	0.24144	0.801068	0.339944	0.5	0
K46@PKHB2_HUMAN		0.00961657	0.430265	0.692016	1.09265	4.05716	0.122298	0.470252	0
K775@EIF3A_HUMAN		0.600916	0.631869	1.03789	0.695373	1.40598	0.42931	0.5	0
K133@PPCEL_HUMAN		0.0665068	0.00961657	0.00961657	0.0868181	1.26682	0.467635	0.5	0
K78@CCD50_HUMAN		0.259414	0.278204	0.00961657	0.123305	0.247242	0.0427041	0.251466	-1
K87@LASP1_HUMAN		0.604756	0.548805	0.00961657	0.298369	0.266987	0.0510582	0.282879	0
K2336@AHNK_HUMAN		0.00961657	0.657229	0.682917	0.00961657	1.03852	0.450708	0.5	0
K41@VEZF1_HUMAN		0.00961657	0.0847173	0.00961657	0.149097	1.68246	0.365021	0.5	0
K823@SMRC2_HUMAN		0.163304	0.00961657	0.00961657	0.273128	1.63512	0.375043	0.5	0
K114@TKT_HUMAN		0.00961657	0.301382	0.34166	0.325575	2.14546	0.283959	0.5	0
K422@IF5_HUMAN		0.049061	0.00961657	0.00961657	0.130781	2.3927	0.250619	0.5	0
K71@UMAD1_HUMAN		0.264241	0.00961657	0.00961657	0.520549	1.93592	0.317196	0.5	0
K694@EP15R_HUMAN		0.692738	0.891995	0.900699	0.970395	1.1807	0.493717	0.5	0
K3016@RBP2_HUMAN		0.288349	0.231822	0.443205	0.00961657	0.870523	0.374433	0.5	0
K802@NRIP1_HUMAN		0.00961657	0.00961657	0.501458	0.261009	39.6434	0.000513184	0.0059058	1
K566@HS105_HUMAN		0.00961657	0.195497	0.376818	0.325108	3.42213	0.157378	0.498662	0
K410@DLDH_HUMAN		0.00961657	0.00961657	0.102106	0.15253	13.2394	0.0118065	0.0822066	1
K402@TM237_HUMAN		0.00961657	1.45546	0.870052	0.00961657	0.600425	0.231693	0.5	0
K348@FUS_HUMAN		0.00961657	0.00961657	0.412076	0.3706	40.6941	0.000470627	0.0056472	1
K815@UBE2O_HUMAN		0.00961657	0.399232	0.00961657	0.526131	1.31038	0.455152	0.5	0
K754@PYGB_HUMAN		0.00961657	0.197459	0.00961657	0.28257	1.41102	0.428004	0.5	0
K456@GTF2I_HUMAN		0.20574	0.372988	0.626417	0.263904	1.53841	0.396723	0.5	0
K280@RACK1_HUMAN		0.00961657	0.00961657	0.479658	0.74422	63.6338	9.83e-05	0.00194887	1
K195@UBP12_HUMAN		0.246449	0.268544	0.185511	0.310388	0.962926	0.417642	0.5	0
K256@LMBD1_HUMAN		0.00961657	0.421053	0.00961657	0.609159	1.43678	0.421412	0.5	0
K406@TLN1_HUMAN		0.201091	0.00961657	0.178032	0.25157	2.03886	0.300233	0.5	0
K493@OSBP1_HUMAN		0.00961657	0.0936225	0.00961657	0.146804	1.51513	0.402201	0.5	0
K896@ZN644_HUMAN		0.00961657	0.00961657	0.372514	0.354438	37.7968	0.00060008	0.00637508	1
K3115@AHNK_HUMAN		0.00961657	0.701287	0.00961657	0.420076	0.604432	0.233955	0.5	0
K33@AN32B_HUMAN		0.00961657	0.30541	0.461785	0.346087	2.56445	0.23056	0.5	0
K42@GLP3L_HUMAN		0.00961657	0.00961657	0.213838	0.224875	22.8102	0.00280941	0.0226179	1
K676@WDR75_HUMAN		0.00961657	1.42023	2.11026	0.00961657	1.48259	0.410029	0.5	0
K654@CTR2_HUMAN		1.1087	0.676742	0.705384	0.290003	0.557501	0.207313	0.5	0
K948@S12A2_HUMAN		2.26019	1.71391	0.788537	0.628014	0.356445	0.0945472	0.428802	0
K525@FHOD1_HUMAN		0.708352	0.917683	0.639232	0.322157	0.591248	0.226503	0.5	0
K303@LMAN2_HUMAN		0.439893	0.236665	0.506176	0.423651	1.37435	0.437632	0.5	0
K90@ERG1_HUMAN		1.44588	0.81506	1.40809	1.60503	1.33268	0.448937	0.5	0
K307@MRP1_HUMAN		0.00961657	4.49859	0.00961657	1.88988	0.421343	0.129824	0.475105	0
K983@NCKP1_HUMAN		0.00961657	0.00961657	0.105023	0.176942	14.6604	0.00918266	0.0657134	1
K20@KCNJ2_HUMAN		0.390688	0.317174	0.00961657	0.429933	0.620955	0.24325	0.5	0
K40@S26A2_HUMAN		1.00898	1.81875	0.00961657	0.298878	0.109096	0.00426808	0.0322216	-1
K63@GBG5B_HUMAN		0.355067	0.00961657	0.440084	0.542518	2.6944	0.216823	0.5	0
K255@TNR1A_HUMAN		3.23363	2.84015	2.02724	2.4628	0.73925	0.307855	0.5	0
K248@NPM_HUMAN		0.00961657	0.00961657	0.484275	0.22829	37.0488	0.000640385	0.00666582	1
K1445@IQGA1_HUMAN		0.313149	0.00961657	0.00961657	0.340732	1.08546	0.470224	0.5	0
K96@KHDR1_HUMAN		0.00961657	0.389364	0.423524	0.00961657	1.08562	0.47029	0.5	0
K1918@VP13C_HUMAN		1.31951	0.985064	0.00961657	1.1079	0.484915	0.165793	0.5	0
K317@T185B_HUMAN		1.08658	0.749406	0.915369	3.68415	2.5052	0.237223	0.5	0
K1219@AHNK_HUMAN		2.73705	3.75766	1.5138	1.44135	0.455009	0.148769	0.49829	0
K100@UBL7_HUMAN		0.00961657	0.161586	0.122119	0.212023	1.95174	0.314505	0.5	0
K273@NCPR_HUMAN		0.624148	0.668574	1.28214	1.03684	1.79388	0.342851	0.5	0
K280@PRAME_HUMAN		0.00961657	0.230343	0.00961657	0.999793	4.20659	0.115612	0.45712	0
K34@NAA50_HUMAN		1.05436	1.46081	2.0048	0.596691	1.03432	0.448923	0.5	0
K291@HGS_HUMAN		1.77659	2.65861	2.03195	1.74737	0.852118	0.36546	0.5	0
K369@LRC8A_HUMAN		0.436249	0.482021	0.290593	1.14459	1.56292	0.391069	0.5	0
K157@ANXA2_HUMAN		0.00961657	0.422366	0.00961657	0.628137	1.47634	0.411556	0.5	0
K214@ZNG1F_HUMAN		0.00961657	0.00961657	0.429774	0.492974	47.977	0.00026947	0.00375256	1
K57@AL1A1_HUMAN		0.0310148	0.00961657	0.00961657	0.0901908	2.45641	0.242908	0.5	0
K1536@UTRN_HUMAN		0.326703	0.3986	0.579204	0.357715	1.29176	0.460431	0.5	0
K1024@EP300_HUMAN		0.468035	0.531828	0.702399	0.312967	1.0155	0.440856	0.5	0
K579@FAT4_HUMAN		1.33062	0.698288	0.00961657	0.00961657	0.00947957	4.46e-08	7.19e-06	-1
K4745@AHNK_HUMAN		0.00961657	0.673047	0.00961657	0.399146	0.598775	0.230762	0.5	0
K15@STAM1_HUMAN		0.608047	0.00961657	0.00961657	0.757079	1.24128	0.47517	0.5	0
K494@PDIA3_HUMAN		0.309964	0.345769	0.492736	0.141732	0.96757	0.419732	0.5	0
K319@PSMD1_HUMAN		0.322536	0.298584	0.622319	0.531896	1.85828	0.330877	0.5	0
K137@SKP1_HUMAN		0.00961657	0.230463	0.00961657	0.16546	0.729242	0.302544	0.5	0
K408@TNR3_HUMAN		0.717942	0.00961657	0.00961657	0.278292	0.395719	0.115652	0.45712	0
K206@NUCKS_HUMAN		0.191144	0.00961657	0.00961657	0.150461	0.797355	0.338053	0.5	0
K484@TOM1_HUMAN		0.140948	0.239658	0.00961657	0.593127	1.58364	0.386375	0.5	0
K684@ADCY9_HUMAN		0.094978	0.134864	0.00961657	0.148405	0.687524	0.280075	0.5	0
K794@ITB1_HUMAN		1.77609	2.33055	1.06135	2.2568	0.807997	0.343461	0.5	0
K874@NEDD4_HUMAN		0.230117	0.221136	0.00961657	0.612641	1.37895	0.436407	0.5	0
K153@T4S1_HUMAN		0.629302	0.627077	0.594218	1.12962	1.37207	0.438241	0.5	0
K393@K2C8_HUMAN		16.7693	12.5368	7.46736	8.68912	0.5513	0.203773	0.5	0
K609@HNRPU_HUMAN		0.213024	0.297786	0.491799	0.247524	1.44735	0.418747	0.5	0
K2793@UTRN_HUMAN		0.261532	0.335411	0.00961657	0.359471	0.618296	0.241757	0.5	0
K113@RS27A_HUMAN		5.00313	2.75398	5.45194	4.46509	1.27844	0.464259	0.5	0
K597@MORC3_HUMAN		0.00961657	1.31471	1.43899	0.45047	1.42673	0.423966	0.5	0
K2561@AHNK_HUMAN		0.218047	0.00961657	0.00961657	0.172753	0.801046	0.339933	0.5	0
K1763@AHNK_HUMAN		0.123452	0.00961657	0.00961657	0.0793733	0.66875	0.269802	0.5	0
K2945@AHNK_HUMAN		0.148066	0.10812	0.00961657	0.135887	0.567959	0.213275	0.5	0
K983@S12A2_HUMAN		0.00961657	0.166497	0.00961657	0.217901	1.29188	0.460398	0.5	0
K4751@AHNK_HUMAN		0.00961657	0.314124	0.00961657	0.373492	1.18338	0.492876	0.5	0
K4415@AHNK_HUMAN		0.00961657	0.158585	0.00961657	0.222272	1.37864	0.436491	0.5	0
K1609@AHNK_HUMAN		0.00961657	1.10184	0.00961657	0.760585	0.692966	0.283034	0.5	0
K4623@AHNK_HUMAN		0.00961657	0.228309	0.00961657	0.300531	1.30355	0.45708	0.5	0
K3121@AHNK_HUMAN		0.00961657	0.208052	0.00961657	0.308084	1.45956	0.415698	0.5	0
K3910@AHNK_HUMAN		0.425518	0.622877	0.00961657	0.406867	0.397259	0.116496	0.457328	0
K1683@AHNK_HUMAN		0.464025	0.379912	0.00961657	0.765896	0.918922	0.397449	0.5	0
K187@K1C18_HUMAN		0.73632	0.756473	0.561408	0.00961657	0.382521	0.108464	0.448889	0
K144@E41L2_HUMAN		0.429095	0.447783	0.583445	0.00961657	0.676333	0.273963	0.5	0
K451@ALDH2_HUMAN		0.919283	0.921877	0.855113	1.12408	1.07497	0.46593	0.5	0
K138@BCD1_HUMAN		0.00961657	0.389068	0.594178	0.00961657	1.51447	0.402357	0.5	0
K2009@KI67_HUMAN		0.383819	0.665216	0.00961657	0.354368	0.346971	0.0895993	0.41852	0
K145@HNRPM_HUMAN		0.193368	0.229026	1	0.264694	2.99412	0.189146	0.5	0
K429@ARI4B_HUMAN		0.00961657	0.357909	0.415359	0.199605	1.67326	0.36694	0.5	0
K200@BCD1_HUMAN		0.797112	1.3302	1.59864	0.779259	1.11779	0.483227	0.5	0
K220@RPC4_HUMAN		0.688928	0.297075	1.62646	0.411943	2.06734	0.295761	0.5	0
K295@CXG1_HUMAN		0.253147	0.00961657	0.429344	0.366818	3.02996	0.186166	0.5	0
K538@MBD1_HUMAN		2.2258	0.63632	3.76518	0.983966	1.65931	0.369875	0.5	0
K1110@YETS2_HUMAN		0.00961657	0.420391	0.71514	0.00961657	1.68545	0.364401	0.5	0
K8@NRAM2_HUMAN		0.00961657	0.293906	0.295551	0.865039	3.82373	0.133828	0.483047	0
K457@EXOC6_HUMAN		0.00961657	0.00961657	0.13676	0.279061	21.62	0.00327	0.025432	1
K311@SRP54_HUMAN		0.00961657	0.263291	0.309114	0.309708	2.26752	0.266783	0.5	0
K634@PLAP_HUMAN		0.00961657	0.227485	0.441517	0.322567	3.22261	0.1712	0.5	0
K350@PSMD2_HUMAN		0.00961657	0.424508	0.00961657	0.744298	1.73663	0.354002	0.5	0
K481@NRIP1_HUMAN		0.264686	0.244957	0.509106	0.279263	1.5469	0.394751	0.5	0
K1360@AHNK_HUMAN		3.95743	4.11711	4.16291	3.1756	0.908846	0.392727	0.5	0
K1232@AHNK_HUMAN		0.932173	0.770058	0.771987	1.08106	1.0886	0.471503	0.5	0
K855@AHNK_HUMAN		0.00961657	0.229693	0.00961657	0.302396	1.30381	0.457007	0.5	0
K306@DNJB1_HUMAN		0.558809	0.506364	0.00961657	0.440869	0.422923	0.130706	0.475105	0
K249@SRRM1_HUMAN		1.43308	3.1306	2.01134	0.642818	0.581582	0.221022	0.5	0
K636@VASN_HUMAN		0.723273	0.655797	0.00961657	0.42396	0.314398	0.0731297	0.378694	0
K411@OSGL1_HUMAN		0.00961657	0.6612	0.00961657	0.122177	0.196467	0.0240885	0.155632	-1
K687@DDX1_HUMAN		0.00961657	0.00961657	0.431347	0.314723	38.7908	0.000551234	0.00607537	1
K64@STX4_HUMAN		0.984108	0.975456	0.00961657	1.05942	0.545548	0.200486	0.5	0
K2022@RBP2_HUMAN		1.18602	3.37097	0.00961657	1.93544	0.426829	0.13289	0.480501	0
K108@HSP7C_HUMAN		0.215587	0.00961657	0.30508	0.341496	2.87107	0.199887	0.5	0
K2734@KI67_HUMAN		0.00961657	0.438756	0.874211	0.307162	2.6348	0.222979	0.5	0
K2513@RBP2_HUMAN		0.296041	0.353817	0.00961657	0.251319	0.401526	0.11884	0.463882	0
K281@NUCB2_HUMAN		0.00961657	0.00961657	1.07057	0.517727	82.5813	3.66e-05	0.00103986	1
K205@RPB3_HUMAN		0.447756	0.324814	0.00961657	0.291405	0.389637	0.112329	0.45712	0
K187@PGRC1_HUMAN		0.17082	0.00961657	0.79147	0.574173	7.56853	0.040634	0.242042	1
K24@EIF3G_HUMAN		0.667262	0.585674	0.730581	0.310674	0.831051	0.355041	0.5	0
K190@EPN4_HUMAN		1.37028	0.713745	1.13383	0.413131	0.742293	0.309464	0.5	0
K784@ITB1_HUMAN		0.549561	0.909265	0.437483	0.358179	0.545412	0.200409	0.5	0
K137@FLNB_HUMAN		0.00961657	0.00961657	0.206454	0.18395	20.2985	0.0038983	0.0298677	1
K24@ERF3A_HUMAN		0.804364	0.708677	0.00961657	0.190196	0.13206	0.00781105	0.0564862	-1
K1814@SCN1A_HUMAN		0.605358	0.626895	0.00961657	0.41831	0.347272	0.0897554	0.41852	0
K55@CBX5_HUMAN		0.457324	0.23404	0.00961657	0.212959	0.321937	0.0768596	0.391125	0
K282@H2AY_HUMAN		0.587083	0.557218	0.478968	0.388779	0.75832	0.317889	0.5	0
K276@NGLY1_HUMAN		0.139622	0.00961657	0.00961657	0.218992	1.53184	0.398259	0.5	0
K28@MIB1_HUMAN		1.01332	0.740585	1.05821	0.456996	0.863907	0.371221	0.5	0
K193@ANXA5_HUMAN		0.357557	0.00961657	0.31994	0.00961657	0.897548	0.387389	0.5	0
K43@CBX1_HUMAN		0.771982	1.09862	1.18358	1.4622	1.4144	0.42713	0.5	0
K42@CBX5_HUMAN		0.00961657	0.308277	0.00961657	0.437667	1.40702	0.429038	0.5	0
K52@CBX3_HUMAN		0.00961657	0.749207	0.00961657	0.760094	1.01435	0.440356	0.5	0
K237@MF14B_HUMAN		0.325903	0.342188	0.00961657	0.720307	1.09255	0.473107	0.5	0
K22@ALDR_HUMAN		0.70329	0.555546	0.00961657	1.13798	0.911635	0.394038	0.5	0
K388@PGK1_HUMAN		0.00961657	0.242362	0.00961657	3.5239	14.0231	0.0102561	0.0723901	1
K311@LARP1_HUMAN		6.55582	11.7216	9.12231	3.99795	0.717838	0.296453	0.5	0
K416@TTYH3_HUMAN		0.293883	0.234686	0.00961657	0.371626	0.721274	0.298292	0.5	0
K239@KCT2_HUMAN		0.677473	0.626459	0.727068	0.00961657	0.564971	0.211573	0.5	0
K514@G6PD_HUMAN		0.517888	0.457298	0.00961657	0.444539	0.465711	0.154846	0.49829	0
K92@ZDHC2_HUMAN		1.12195	1.13592	0.00961657	0.00961657	0.00851827	2.3e-08	5.02e-06	-1
K254@MOT4_HUMAN		0.387946	0.371507	0.402511	0.751045	1.51893	0.401298	0.5	0
K911@CLH1_HUMAN		0.221648	0.358827	0.00961657	0.482497	0.847777	0.363326	0.5	0
K156@RS27A_HUMAN		1.53042	1.32345	2.0729	0.970809	1.06652	0.462443	0.5	0
K152@RS27A_HUMAN		1.35647	1.69845	1.31531	1.2586	0.842547	0.360746	0.5	0
K306@SPY1_HUMAN		0.271829	0.365268	0.00961657	0.00961657	0.0301887	2.46e-05	0.000860614	-1
K133@UBTD2_HUMAN		0.102208	0.00961657	0.00961657	0.0723049	0.732587	0.304322	0.5	0
K1319@FLNB_HUMAN		0.105567	0.00961657	0.00961657	0.192307	1.75306	0.350751	0.5	0
K178@RL11_HUMAN		0.00961657	0.403499	0.497201	1.13461	3.95002	0.127416	0.475105	0
K262@ENOA_HUMAN		0.00961657	0.338851	0.624437	0.562257	3.40546	0.158473	0.498662	0
K398@S27A2_HUMAN		0.398744	0.455745	0.338882	0.319159	0.770099	0.324027	0.5	0
K524@DCBD1_HUMAN		0.380823	0.347768	0.598236	0.445623	1.43271	0.422444	0.5	0
K444@CTR2_HUMAN		0.00961657	0.135786	0.23636	0.296582	3.66528	0.142507	0.49204	0
K37@YIPF5_HUMAN		0.00961657	0.186841	0.00961657	0.219763	1.16758	0.497862	0.5	0
K57@ATG4C_HUMAN		0.00961657	0.15586	0.00961657	0.359248	2.22911	0.272029	0.5	0
K33@TRPA1_HUMAN		1.0319	0.587816	0.00961657	0.3643	0.230854	0.0362144	0.220822	-1
K128@LASP1_HUMAN		0.00961657	0.486355	0.00961657	0.40489	0.835747	0.357377	0.5	0
K46@DNJC5_HUMAN		3.68073	2.67919	0.874197	1.50819	0.374594	0.104191	0.441584	0
K1116@ITA6_HUMAN		2.68193	3.02432	1.10466	1.84276	0.516525	0.183877	0.5	0
[truncated: 62 more rows]
